# Supplementary material for: An integrative, multi-omics approach towards the prioritization of Klebsiella pneumoniae drug targets
Source: Sci Rep. 2018 Jul 17;8:10755. doi: 10.1038/s41598-018-28916-7 (PMC6050338; doi:10.1038/s41598-018-28916-7)
Supplement: Supplementary file 2 — Supplementary Table S3 [file 41598_2018_28916_MOESM2_ESM.xlsx]

## Sheet: Eq 1 - General
Kp13 locus ID	Gene	Product	Essential MGH 78578 (Liao et al)	Essential Transposon hybridization (Ramage et al)	Conservation in Pathogenic Kp (%)	Betweenness Centrality	Chokepoint	Score	Subcellular location
01032	fabB	3-oxoacyl-[acyl-carrier-protein] synthase 1	Yes	Yes	100	0.64152	Yes	3.64	Cytoplasmic
02296	argA	Amino-acid acetyltransferase	Yes	No	100	0.89197	Yes	3.39	Cytoplasmic
01798	lpxA	Acyl-[acyl-carrier-protein]--UDP-N-acetylglucosamine O-acyltransferase	Yes	Yes	100	0.28751	Yes	3.29	Cytoplasmic
01899	lpxC	UDP-3-O-[3-hydroxymyristoyl] N-acetylglucosamine deacetylase	Yes	Yes	100	0.28709	Yes	3.29	Cytoplasmic
04921	fabH	3-oxoacyl-[acyl-carrier-protein] synthase 3	No	Yes	100	0.64152	Yes	3.14	Cytoplasmic
01814	dapD	2,3,4,5-tetrahydropyridine-2,6-dicarboxylate N-succinyltransferase	Yes	Yes	100	0.07749	Yes	3.08	Cytoplasmic
01909	murF	UDP-N-acetylmuramoyl-tripeptide--D-alanyl-D-alanine ligase	Yes	Yes	100	0.07715	Yes	3.08	Cytoplasmic
03831	dapE	Succinyl-diaminopimelate desuccinylase	Yes	Yes	100	0.07666	Yes	3.08	Unknown
01800	lpxD	UDP-3-O-[3-hydroxymyristoyl] glucosamine N-acyltransferase	Yes	Yes	100	0.06829	Yes	3.07	Cytoplasmic
05433	fabI	Enoyl-[acyl-carrier-protein] reductase [NADH]	Yes	Yes	100	0.06357	Yes	3.06	Cytoplasmic Membrane
01797	lpxB	Lipid-A-disaccharide synthase	Yes	Yes	100	0.05995	Yes	3.06	Cytoplasmic
01905	murG	undecaprenyl-PP-MurNAc-pentapeptide-UDPGlcNAc GlcNAc transferase	Yes	Yes	100	0.05839	Yes	3.06	Cytoplasmic Membrane
00662	asd	Aspartate-semialdehyde dehydrogenase	Yes	Yes	100	0.05177	Yes	3.05	Cytoplasmic
04866	purB	Adenylosuccinate lyase	Yes	Yes	100	0.0514	Yes	3.05	Cytoplasmic
04914	tmk	Thymidylate kinase	Yes	Yes	100	0.04695	Yes	3.05	Cytoplasmic
01908	mraY	Phospho-N-acetylmuramoyl-pentapeptide-transferase	Yes	Yes	100	0.04435	Yes	3.04	Cytoplasmic Membrane
03824	dapA	Dihydrodipicolinate synthase	Yes	Yes	100	0.03468	Yes	3.03	Cytoplasmic
01967	dapB	Dihydrodipicolinate reductase	Yes	Yes	100	0.03426	Yes	3.03	Cytoplasmic
01459	kdsA	2-dehydro-3-deoxyphosphooctonate aldolase	Yes	Yes	100	0.03161	Yes	3.03	Cytoplasmic
00796	pssA	CDP-diacylglycerol--serine O-phosphatidyltransferase	Yes	Yes	97.4359	0.05706	Yes	3.03	Cytoplasmic Membrane
05359	trpA	Tryptophan synthase alpha chain	Yes	No	100	0.52496	Yes	3.02	Cytoplasmic
05358	trpB	Tryptophan synthase beta chain	Yes	No	100	0.52496	Yes	3.02	Cytoplasmic
01907	murD	UDP-N-acetylmuramoylalanine--D-glutamate ligase	Yes	Yes	100	0.02233	Yes	3.02	Unknown
01121	murA	UDP-N-acetylglucosamine 1-carboxyvinyltransferase	Yes	Yes	100	0.01734	Yes	3.02	Cytoplasmic
01108	glmM	Phosphoglucosamine mutase	Yes	Yes	100	0.00518	Yes	3.01	Cytoplasmic
31826	murC	UDP-N-acetylmuramate--L-alanine ligase	Yes	Yes	100	0.00491	Yes	3	Cytoplasmic
31828	murE	UDP-N-acetylmuramoyl-L-alanyl-D-glutamate--2,6-diaminopimelate ligase	Yes	Yes	97.4359	0.03004	Yes	3	Cytoplasmic
31485	fabD	Malonyl CoA-acyl carrier protein transacylase	Yes	Yes	100	0.0035784	Yes	3	Cytoplasmic
04194	lpxK	Tetraacyldisaccharide 4'-kinase	Yes	Yes	100	0.00108	Yes	3	Cytoplasmic Membrane
00029	glmS	Glucosamine--fructose-6-phosphate aminotransferase isomerizing	Yes	Yes	100	1	No	3	Cytoplasmic
01348	murB	UDP-N-acetylenolpyruvoylglucosamine reductase	Yes	Yes	92.3077	0.01692	Yes	2.94	Cytoplasmic Membrane
05356	trpD	Bifunctional anthranilate synthase/anthranilate phosphoribosyltransferase	Yes	No	97.4359	0.35353	Yes	2.83	Cytoplasmic
31521	aroA	3-phosphoshikimate 1-carboxyvinyltransferase	Yes	No	100	0.24998	Yes	2.75	Unknown
03773	hisF	Imidazole glycerol phosphate synthase subunit	Yes	No	100	0.24991	Yes	2.75	Cytoplasmic
03771	hisH	Imidazole glycerol phosphate synthase subunit hisH	Yes	No	100	0.24991	Yes	2.75	Cytoplasmic
04702	galU	UTP--glucose-1-phosphate uridylyltransferase	Yes	No	100	0.16893	Yes	2.67	Cytoplasmic
01805	uppS	Undecaprenyl pyrophosphate synthase	No	Yes	100	0.12655	Yes	2.63	Cytoplasmic
00823	purL	Phosphoribosylformylglycinamidine synthase	Yes	No	100	0.12427	Yes	2.62	Cytoplasmic
01466	ispE	4-diphosphocytidyl-2-C-methyl-D-erythritol kinase	No	Yes	100	0.11675	Yes	2.62	Cytoplasmic
02515	ispF	2-C-methyl-D-erythritol 2,4-cyclodiphosphate synthase	No	Yes	100	0.11633	Yes	2.62	Cytoplasmic
03868	fabA	3-hydroxydecanoyl-[acyl-carrier-protein] dehydratase	Yes	No	100	0.10155	Yes	2.6	Cytoplasmic
01799	fabZ	(3R)-hydroxymyristoyl-[acyl-carrier-protein] dehydratase	No	Yes	100	0.10155	Yes	2.6	Cytoplasmic
02413	pheA	Bifunctional P-protein	Yes	No	100	0.10045	Yes	2.6	Cytoplasmic
02415	tyrA	Bifunctional T-protein	Yes	No	100	0.10045	Yes	2.6	Cytoplasmic
03770	hisB	Histidine biosynthesis bifunctional protein	Yes	No	100	0.1	Yes	2.6	Cytoplasmic
03769	hisC	Histidinol-phosphate aminotransferase	Yes	No	100	0.09958	Yes	2.6	Cytoplasmic
00184	coaBC	Coenzyme A biosynthesis bifunctional protein coaBC	No	Yes	100	0.09553	Yes	2.6	Cytoplasmic Membrane
02514	ispD	2-C-methyl-D-erythritol 4-phosphate cytidylyltransferase	No	Yes	97.4359	0.11716	Yes	2.59	Cytoplasmic
03768	hisD	Histidinol dehydrogenase	Yes	No	100	0.08444	Yes	2.58	Cytoplasmic
00842	suhB	Inositol-1-monophosphatase	No	Yes	100	0.07748	Yes	2.58	Cytoplasmic
02040	dxs	1-deoxy-D-xylulose-5-phosphate synthase	No	Yes	97.4359	0.09873	Yes	2.57	Cytoplasmic
03283	gltA	Citrate synthase	Yes	No	100	0.07293	Yes	2.57	Cytoplasmic
02397	cysL	Sulfite reductase [NADPH] hemoprotein beta-component	Yes	No	100	0.07159	Yes	2.57	Cytoplasmic
02396	cysJ	Sulfite reductase [NADPH] flavoprotein alpha-component	Yes	No	100	0.07159	Yes	2.57	Cytoplasmic Membrane
31494	purH	Bifunctional purine biosynthesis protein purH	Yes	No	100	0.07045	Yes	2.57	Cytoplasmic
04191	kdsB	3-deoxy-manno-octulosonate cytidylyltransferase	No	Yes	100	0.06726	Yes	2.57	Cytoplasmic
02043	thiL	Thiamine-monophosphate kinase	No	Yes	100	0.06573	Yes	2.57	Unknown
03562	gltX	Glutamyl-tRNA synthetase	No	Yes	100	0.0644	Yes	2.56	Cytoplasmic
01464	hemA	Glutamyl-tRNA reductase	No	Yes	100	0.06399	Yes	2.56	Cytoplasmic
01824	hemL	Glutamate-1-semialdehyde 2,1-aminomutase	No	Yes	100	0.06357	Yes	2.56	Cytoplasmic
04653	-	hypothetical protein	No	Yes	100	0.05952	Yes	2.56	Unknown
00191	waaA	3-deoxy-D-manno-octulosonic-acid transferase	No	Yes	100	0.05239	Yes	2.55	Unknown
03826	purC	Phosphoribosylaminoimidazole-succinocarboxamide synthase	Yes	No	100	0.05182	Yes	2.55	Cytoplasmic
05136	ribE	Riboflavin synthase alpha chain	No	Yes	100	0.05143	Yes	2.55	Cytoplasmic
00189	coaD	Phosphopantetheine adenylyltransferase	No	Yes	100	0.05089	Yes	2.55	Cytoplasmic
31742	metA	Homoserine O-succinyltransferase	Yes	No	100	0.05009	Yes	2.55	Cytoplasmic
02801	ribB	3,4-dihydroxy-2-butanone 4-phosphate synthase	No	Yes	100	0.0499	Yes	2.55	Cytoplasmic
01971	ispH	4-hydroxy-3-methylbut-2-enyl diphosphate reductase	No	Yes	97.4359	0.07442	Yes	2.55	Cytoplasmic
03335	nadD	putative nicotinate-nucleotide adenylyltransferase	No	Yes	100	0.04805	Yes	2.55	Cytoplasmic
01705	hemD	Uroporphyrinogen-III synthase	No	Yes	100	0.04795	Yes	2.55	Unknown
01299	argI	Ornithine carbamoyltransferase	Yes	No	100	0.04542	Yes	2.55	Cytoplasmic
04523	-	1,6-dihydroxycyclohexa-2,4-diene-1-carboxylate dehydrogenase	No	Yes	100	0.0402	Yes	2.54	Cytoplasmic Membrane
01020	purF	Amidophosphoribosyltransferase	Yes	No	100	0.03805	Yes	2.54	Cytoplasmic
01290	pyrB	Aspartate carbamoyltransferase	Yes	No	100	0.03621	Yes	2.54	Cytoplasmic
01923	leuC	3-isopropylmalate dehydratase large subunit	Yes	No	100	0.03599	Yes	2.54	Cytoplasmic
02697	ilvD	Dihydroxy-acid dehydratase	Yes	No	100	0.03587	Yes	2.54	Cytoplasmic
01807	dxr	1-deoxy-D-xylulose 5-phosphate reductoisomerase	No	Yes	100	0.03468	Yes	2.53	Cytoplasmic Membrane
03236	kdsC	3-deoxy-D-manno-octulosonate 8-phosphate phosphatase	Yes	No	100	0.0312	Yes	2.53	Cytoplasmic
02267	lysA	Diaminopimelate decarboxylase	Yes	No	100	0.02873	Yes	2.53	Cytoplasmic
02804	hldE	Bifunctional protein hldE	No	Yes	100	0.02853	Yes	2.53	Cytoplasmic
00555	argB	Acetylglutamate kinase	Yes	No	100	0.02824	Yes	2.53	Cytoplasmic
01778	gmhB	D,D-heptose 1,7-bisphosphate phosphatase	Yes	No	100	0.02812	Yes	2.53	Cytoplasmic
00556	argC	N-acetyl-gamma-glutamyl-phosphate reductase	Yes	No	100	0.02782	Yes	2.53	Cytoplasmic
00202	hldD	ADP-L-glycero-D-manno-heptose-6-epimerase	Yes	No	100	0.02729	Yes	2.53	Cytoplasmic
05503	asd	Aspartate-semialdehyde dehydrogenase	No	Yes	97.4359	0.05177	Yes	2.53	Cytoplasmic
03767	hisG	ATP phosphoribosyltransferase	Yes	No	100	0.0215	Yes	2.52	Cytoplasmic
03774	hisI	Histidine biosynthesis bifunctional protein hisIE	Yes	No	100	0.02108	Yes	2.52	Cytoplasmic
03772	hisA	Phosphoribosylformimino-5-aminoimidazole carboxamide ribotide isomerase	Yes	No	100	0.02025	Yes	2.52	Cytoplasmic
01903	ddlB	D-alanine--D-alanine ligase B	Yes	No	100	0.01836	Yes	2.52	Cytoplasmic
31497	pyrE	Orotate phosphoribosyltransferase	Yes	No	100	0.01732	Yes	2.52	Cytoplasmic
01992	thrB	Homoserine kinase	Yes	No	100	0.01632	Yes	2.52	Cytoplasmic
01991	thrC	Threonine synthase	Yes	No	100	0.01591	Yes	2.52	Cytoplasmic
02810	folB	Dihydroneopterin aldolase	No	Yes	100	0.01459	Yes	2.51	Cytoplasmic
02696	ilvE	Branched-chain-amino-acid aminotransferase	Yes	No	100	0.01436	Yes	2.51	Cytoplasmic
05357	trpC	Bifunctional indole-3-glycerol phosphate synthase/phosphoribosylanthranilate isomerase	Yes	No	100	0.01395	Yes	2.51	Cytoplasmic
31500	murI	Glutamate racemase	Yes	No	100	0.01107	Yes	2.51	Unknown
05054	folE	GTP cyclohydrolase 1	No	Yes	100	0.0105035	Yes	2.51	Cytoplasmic
05338	ribA	GTP cyclohydrolase-2	No	Yes	100	0.00730944	Yes	2.51	Cytoplasmic
03594	purK	Phosphoribosylaminoimidazole carboxylase ATPase subunit	Yes	No	100	0.00722	Yes	2.51	Cytoplasmic Membrane
05226	hpxT	5-hydroxyisourate hydrolase	No	Yes	100	0.0072	Yes	2.51	Unknown
01746	hemG	Protoporphyrinogen oxidase	No	Yes	100	0.00719	Yes	2.51	Unknown
04211	serS	Seryl-tRNA synthetase	No	Yes	100	0.00434	Yes	2.5	Cytoplasmic
01582	ftsI	Peptidoglycan synthase ftsI	No	Yes	100	0.000468566	Yes	2.5	Cytoplasmic Membrane
01911	ftsI	Peptidoglycan synthase ftsI	No	Yes	100	0.000468566	Yes	2.5	Cytoplasmic Membrane
03332	leuS	Leucyl-tRNA synthetase	No	Yes	100	0.000418749	Yes	2.5	Cytoplasmic
01471	pth	Peptidyl-tRNA hydrolase	No	Yes	100	0.000386975	Yes	2.5	Cytoplasmic
00817	acpS	Holo-[acyl-carrier-protein] synthase	No	Yes	100	0.000247512	Yes	2.5	Cytoplasmic
01855	folK	2-amino-4-hydroxy-6-hydroxymethyldihydropteridine pyrophosphokinase	No	Yes	100	0.00022	Yes	2.5	Cytoplasmic
02423	trmD	tRNA (guanine-N(1)-)-methyltransferase	No	Yes	100	1.23004e-05	Yes	2.5	Cytoplasmic
01634	argS	Arginyl-tRNA synthetase	No	Yes	100	0	Yes	2.5	Cytoplasmic
03589	cysS	Cysteinyl-tRNA synthetase	No	Yes	100	0	Yes	2.5	Cytoplasmic
01023	folC	Bifunctional protein folC	No	Yes	100	0	Yes	2.5	Cytoplasmic
00246	glyQ	Glycyl-tRNA synthetase alpha	No	Yes	100	0	Yes	2.5	Cytoplasmic
00862	hisS	Histidyl-tRNA synthetase	No	Yes	100	0	Yes	2.5	Cytoplasmic
31833	ileS	Isoleucyl-tRNA synthetase	No	Yes	100	0	Yes	2.5	Cytoplasmic
04672	pheT	Phenylalanyl-tRNA synthetase beta chain	No	Yes	100	0	Yes	2.5	Cytoplasmic
01250	ppa	Inorganic pyrophosphatase	No	Yes	100	0	Yes	2.5	Cytoplasmic
02593	srlD	Sorbitol-6-phosphate 2-dehydrogenase	No	Yes	100	0	Yes	2.5	Cytoplasmic
31528	thrS	Threonyl-tRNA synthetase	No	Yes	100	0	Yes	2.5	Cytoplasmic
01791	tilS	tRNA(Ile)-lysidine synthase	No	Yes	100	0	Yes	2.5	Cytoplasmic
05164	tyrS	Tyrosyl-tRNA synthetase	No	Yes	100	0	Yes	2.5	Cytoplasmic
01303	valS	Valyl-tRNA synthetase	No	Yes	100	0	Yes	2.5	Cytoplasmic
01349	birA	Bifunctional protein birA	No	Yes	97.4359	0.00719	Yes	2.48	Cytoplasmic
02046	ribD	Riboflavin biosynthesis bifunctional protein ribD	No	Yes	97.4359	0.00681	Yes	2.48	Cytoplasmic
03593	purE	Phosphoribosylaminoimidazole carboxylase catalytic subunit	Yes	No	97.4359	0.0068	Yes	2.48	Unknown
03616	hemH	Ferrochelatase	No	Yes	97.4359	0	Yes	2.47	Cytoplasmic
04608	mhpF	Acetaldehyde dehydrogenase	No	No	100	0.32122	Yes	2.32	Cytoplasmic
03545	cysM	Cysteine synthase B	No	No	100	0.30432	Yes	2.3	Cytoplasmic
02958	accB	Biotin carboxyl carrier protein of acetyl-CoA carboxylase	Yes	Yes	97.4359	0.32726	No	2.3	Cytoplasmic
00805	nadB	L-aspartate oxidase	No	No	100	0.28594	Yes	2.29	Cytoplasmic
00350	aceB	Malate synthase A	No	No	100	0.27487	Yes	2.27	Cytoplasmic
31499	cmk	Cytidylate kinase	No	No	100	0.23403	Yes	2.23	Cytoplasmic
31885	bioA	Adenosylmethionine-8-amino-7-oxononanoate aminotransferase	No	No	100	0.22137	Yes	2.22	Cytoplasmic
02064	fba	Fructose-bisphosphate aldolase	No	No	100	0.1936	Yes	2.19	Cytoplasmic
01742	fadB	Fatty acid oxidation complex subunit alpha multifunctional enzyme	No	No	100	0.18466	Yes	2.18	Cytoplasmic
04973	paaG	putative enoyl-CoA hydratase paaG	No	No	100	0.18466	Yes	2.18	Cytoplasmic
00622	glnA	Glutamine synthetase	No	No	100	0.18303	Yes	2.18	Cytoplasmic
02498	hpcH	4-hydroxy-2-oxo-heptane-1,7-dioate aldolase	No	No	100	0.1655	Yes	2.17	Cytoplasmic
05086	-	3-hydroxyacyl-CoA dehydrogenase	No	No	97.4359	0.18425	Yes	2.16	Cytoplasmic
01609	eda	KHG/KDPG aldolase	No	No	100	0.15854	Yes	2.16	Cytoplasmic
04322	-	putative transketolase family protein	No	No	100	0.15259	Yes	2.15	Cytoplasmic
32378	tkt2	transketolase 2	No	No	100	0.15259	Yes	2.15	Cytoplasmic
04966	maoC	Protein maoC	No	No	100	0.14379	Yes	2.14	Cytoplasmic
02056	queA	S-adenosylmethionine:tRNA ribosyltransferase-isomerase	No	No	100	0.13463	Yes	2.13	Cytoplasmic
02158	tktA	Transketolase 1	No	No	97.4359	0.15259	Yes	2.13	Cytoplasmic
04323	-	putative transketolase family protein	No	No	97.4359	0.15259	Yes	2.13	Cytoplasmic
03002	pgl	6-phosphogluconolactonase	No	No	100	0.12632	Yes	2.13	Periplasmic
03027	bioF	8-amino-7-oxononanoate synthase	No	No	100	0.12397	Yes	2.12	Cytoplasmic
00943	mqo	putative malate:quinone oxidoreductase	No	No	100	0.12314	Yes	2.12	Cytoplasmic
01183	mqo	putative malate:quinone oxidoreductase	No	No	100	0.12314	Yes	2.12	Unknown
03136	galF	UTP--glucose-1-phosphate uridylyltransferase in cps region	No	No	94.8718	0.16893	Yes	2.12	Cytoplasmic
02013	deoD	Purine nucleoside phosphorylase deoD-type	No	No	100	0.11243	Yes	2.11	Cytoplasmic
01960	folA	Dihydrofolate reductase	No	No	100	0.11203	Yes	2.11	Cytoplasmic
05022	folM	Dihydrofolate reductase folM	No	No	100	0.11203	Yes	2.11	Cytoplasmic
01319	iolG	Inositol 2-dehydrogenase	No	No	100	0.11091	Yes	2.11	Unknown
03301	pgm	Phosphoglucomutase	No	No	100	0.11027	Yes	2.11	Cytoplasmic
01318	iolD	3D-(3,5/4)-trihydroxycyclohexane-1,2-dione hydrolase	No	No	100	0.10884	Yes	2.11	Cytoplasmic
01312	iolB	5-deoxy-glucuronate isomerase	No	No	100	0.10842	Yes	2.11	Cytoplasmic
02387	mazG	Nucleoside triphosphate pyrophosphohydrolase	No	No	100	0.1081	Yes	2.11	Cytoplasmic
01316	iolC	5-dehydro-2-deoxygluconokinase	No	No	100	0.10801	Yes	2.11	Cytoplasmic
00040	-	NADPH-dependent FMN reductase	No	No	100	0.10562	Yes	2.11	Cytoplasmic
01740	fre	NAD(P)H-flavin reductase	No	No	100	0.10562	Yes	2.11	Cytoplasmic
03914	rutF	Putative flavin reductase rutF	No	No	100	0.10562	Yes	2.11	Unknown
00256	kdgK	2-dehydro-3-deoxygluconokinase	No	No	100	0.09476	Yes	2.09	Cytoplasmic
00293	kdgK	2-dehydro-3-deoxygluconokinase	No	No	100	0.09476	Yes	2.09	Unknown
00092	phnW	2-aminoethylphosphonate--pyruvate transaminase	No	No	100	0.09005	Yes	2.09	Cytoplasmic
00861	ispG	4-hydroxy-3-methylbut-2-en-1-yl diphosphate synthase	No	No	100	0.08903	Yes	2.09	Cytoplasmic
31514	-	putative aldehyde/histidinol dehydrogenase	No	No	100	0.08444	Yes	2.08	Cytoplasmic
01321	iolE	Inosose dehydratase	No	No	97.4359	0.10925	Yes	2.08	Cytoplasmic
01818	dgt	Deoxyguanosinetriphosphate triphosphohydrolase	No	No	100	0.08239	Yes	2.08	Cytoplasmic
03858	ssuE	FMN reductase	No	No	97.4359	0.10562	Yes	2.08	Cytoplasmic
04504	-	flavin reductase domain-containing protein	No	No	97.4359	0.10562	Yes	2.08	Unknown
01856	panB	3-methyl-2-oxobutanoate hydroxymethyltransferase	No	No	100	0.07753	Yes	2.08	Cytoplasmic
32213	suhB	Inositol-1-monophosphatase	No	No	100	0.07748	Yes	2.08	Cytoplasmic
03379	suhB	Inositol-1-monophosphatase	No	No	100	0.07748	Yes	2.08	Cytoplasmic
00721	argD	Acetylornithine/succinyldiaminopimelate aminotransferase bifunctional protein	No	No	100	0.07708	Yes	2.08	Cytoplasmic
02016	deoC	Deoxyribose-phosphate aldolase	No	No	100	0.07558	Yes	2.08	Cytoplasmic
01608	purT	Phosphoribosylglycinamide formyltransferase 2	No	No	100	0.07506	Yes	2.08	Cytoplasmic Membrane
04519	-	Catechol 1,2-dioxygenase	No	No	100	0.07505	Yes	2.08	Cytoplasmic
04518	catC	Muconolactone Delta-isomerase	No	No	100	0.07381	Yes	2.07	Unknown
03583	gltA	Citrate synthase	No	No	100	0.07293	Yes	2.07	Cytoplasmic
00326	arnA	Bifunctional polymyxin resistance protein ArnA	No	No	100	0.0704	Yes	2.07	Cytoplasmic
04992	-	Arginine N-succinyltransferase	No	No	100	0.06954	Yes	2.07	Cytoplasmic Membrane
05398	astA	Arginine N-succinyltransferase	No	No	100	0.06954	Yes	2.07	Cytoplasmic
01880	aceE	Pyruvate dehydrogenase E1 component	No	No	100	0.06639	Yes	2.07	Cytoplasmic
01073	garL	5-keto-4-deoxy-D-glucarate aldolase	No	No	100	0.06468	Yes	2.06	Cytoplasmic
00681	bioH	Carboxylesterase bioH	No	No	100	0.06315	Yes	2.06	Cytoplasmic
00977	menD	2-succinyl-5-enolpyruvyl-6-hydroxy-3-cyclohexene-1-carboxylate synthase	No	No	97.4359	0.08735	Yes	2.06	Unknown
00976	menH	2-succinyl-6-hydroxy-2,4-cyclohexadiene-1-carboxylate synthase	No	No	97.4359	0.08735	Yes	2.06	Unknown
02518	surE	Multifunctional protein surE	No	No	100	0.06138	Yes	2.06	Cytoplasmic
02024	-	5'-nucleotidase	No	No	100	0.06138	Yes	2.06	Cytoplasmic
00974	menC	o-succinylbenzoate synthase	No	No	100	0.06118	Yes	2.06	Unknown
03314	nagA	N-acetylglucosamine-6-phosphate deacetylase	No	No	100	0.06008	Yes	2.06	Cytoplasmic
00975	menB	Naphthoate synthase	No	No	100	0.05993	Yes	2.06	Cytoplasmic
01870	speE	Spermidine synthase	No	No	100	0.05977	Yes	2.06	Cytoplasmic
02341	cobU	Bifunctional adenosylcobalamin biosynthesis protein cobU	No	No	100	0.05835	Yes	2.06	Cytoplasmic
02614	leuA	2-isopropylmalate synthase	No	No	100	0.05747	Yes	2.06	Cytoplasmic
01921	leuA	2-isopropylmalate synthase	No	No	100	0.05747	Yes	2.06	Cytoplasmic
00194	rfaG	Lipopolysaccharide core biosynthesis protein rfaG	No	No	100	0.05625	Yes	2.06	Cytoplasmic
02497	hpcG	putative 2-oxo-hepta-3-ene-1,7-dioic acid hydratase	No	No	100	0.05518	Yes	2.06	Cytoplasmic
02346	csdA	Cysteine sulfinate desulfinase	No	No	100	0.05465	Yes	2.05	Cytoplasmic
00360	lysC	Lysine-sensitive aspartokinase 3	No	No	100	0.05219	Yes	2.05	Cytoplasmic
00569	metL	Bifunctional aspartokinase/homoserine dehydrogenase 2	No	No	100	0.05219	Yes	2.05	Cytoplasmic Membrane
01993	thrA	Bifunctional aspartokinase/homoserine dehydrogenase 1	No	No	100	0.05219	Yes	2.05	Cytoplasmic
01975	ribF	Riboflavin biosynthesis protein ribF	No	No	100	0.05018	Yes	2.05	Cytoplasmic
02141	proB	Glutamate 5-kinase	No	No	100	0.05016	Yes	2.05	Cytoplasmic
05010	malY	Protein malY	No	No	100	0.05012	Yes	2.05	Cytoplasmic
02775	metC	Cystathionine beta-lyase metC	No	No	100	0.05012	Yes	2.05	Cytoplasmic
04579	katG	Catalase-peroxidase bifunctional enzyme	No	No	100	0.04906	Yes	2.05	Cytoplasmic
05286	-	5-methyltetrahydropteroyltriglutamate--homocysteine methyltransferase	No	No	97.4359	0.07456	Yes	2.05	Cytoplasmic
03919	rutA	Putative monooxygenase rutA	No	No	100	0.04655	Yes	2.05	Cytoplasmic
01819	mtnN	5'-methylthioadenosine/S-adenosylhomocysteine nucleosidase	No	No	100	0.04609	Yes	2.05	Cytoplasmic
01367	thiH	2-iminoacetate synthase	No	No	100	0.04495	Yes	2.04	Cytoplasmic
04521	-	Benzoate 1,2-dioxygenase subunit beta	No	No	100	0.04062	Yes	2.04	Cytoplasmic
02398	cysH	Phosphoadenosine phosphosulfate reductase	No	No	100	0.04026	Yes	2.04	Cytoplasmic
04610	mhpC	2-hydroxy-6-oxononadienedioate/2-hydroxy-6-oxononatrienedioate hydrolase	No	No	97.4359	0.06548	Yes	2.04	Cytoplasmic
03018	hutI	Imidazolonepropionase	No	No	100	0.039	Yes	2.04	Cytoplasmic
02342	cobT	Nicotinate-nucleotide--dimethylbenzimidazole phosphoribosyltransferase	No	No	100	0.03896	Yes	2.04	Cytoplasmic
04750	cobT	Nicotinate-nucleotide--dimethylbenzimidazole phosphoribosyltransferase	No	No	100	0.03896	Yes	2.04	Cytoplasmic
02105	tauD	Alpha-ketoglutarate-dependent taurine dioxygenase	No	No	100	0.03888	Yes	2.04	Cytoplasmic
00201	rfaF	ADP-heptose--LPS heptosyltransferase 2	No	No	100	0.03886	Yes	2.04	Cytoplasmic
03021	hutU	Urocanate hydratase	No	No	94.8718	0.08991	Yes	2.04	Cytoplasmic
03019	hutG	Formimidoylglutamase	No	No	100	0.03858	Yes	2.04	Cytoplasmic
01103	argG	Argininosuccinate synthase	No	No	100	0.03803	Yes	2.04	Cytoplasmic
01368	thiG	Thiazole synthase	No	No	100	0.03755	Yes	2.04	Cytoplasmic
04892	nagK	N-acetyl-D-glucosamine kinase	No	No	100	0.03748	Yes	2.04	Cytoplasmic
04681	pfkB	6-phosphofructokinase isozyme 2	No	No	100	0.03684	Yes	2.04	Cytoplasmic
31887	lplA	Lipoate-protein ligase A	No	No	100	0.03675	Yes	2.04	Unknown
02012	lplA	Lipoate-protein ligase A	No	No	100	0.03675	Yes	2.04	Cytoplasmic
04601	msuD	Methanesulfonate monooxygenase	No	No	100	0.03635	Yes	2.04	Cytoplasmic
02360	ssuD1	Alkanesulfonate monooxygenase 1	No	No	100	0.03635	Yes	2.04	Cytoplasmic
03856	ssuD	Alkanesulfonate monooxygenase	No	No	100	0.03635	Yes	2.04	Cytoplasmic
02159	epd	D-erythrose-4-phosphate dehydrogenase	No	No	100	0.03592	Yes	2.04	Cytoplasmic
00081	ilvB	Acetolactate synthase isozyme 1 large subunit	No	No	100	0.03587	Yes	2.04	Cytoplasmic
01918	ilvI	Acetolactate synthase isozyme 3 large subunit	No	No	100	0.03587	Yes	2.04	Cytoplasmic
02694	ilvG	Acetolactate synthase isozyme 2 large subunit	No	No	100	0.03587	Yes	2.04	Cytoplasmic
02695	ilvM	Acetolactate synthase isozyme 2 small subunit	No	No	100	0.03587	Yes	2.04	Unknown
00082	ilvN	Acetolactate synthase isozyme 1 small subunit	No	No	100	0.03587	Yes	2.04	Unknown
02416	aroF	Phospho-2-dehydro-3-deoxyheptonate aldolase, Tyr-sensitive	No	No	100	0.03581	Yes	2.04	Cytoplasmic
31519	aroG	Phospho-2-dehydro-3-deoxyheptonate aldolase, Phe-sensitive	No	No	100	0.03581	Yes	2.04	Cytoplasmic
03041	moaE	Molybdopterin synthase catalytic subunit	No	No	100	0.03545	Yes	2.04	Cytoplasmic
31518	aroQ	3-dehydroquinate dehydratase	No	No	100	0.03498	Yes	2.03	Cytoplasmic
31882	bioB	Biotin synthase	No	No	100	0.03431	Yes	2.03	Cytoplasmic
01219	ulaF	L-ribulose-5-phosphate 4-epimerase ulaF	No	No	100	0.03384	Yes	2.03	Cytoplasmic
31512	aroL	Shikimate kinase 2	No	No	100	0.03374	Yes	2.03	Cytoplasmic
02015	deoA	Thymidine phosphorylase	No	No	100	0.03345	Yes	2.03	Cytoplasmic
02748	speC	Ornithine decarboxylase, constitutive	No	No	100	0.03301	Yes	2.03	Cytoplasmic
00200	rfaC	Lipopolysaccharide heptosyltransferase 1	No	No	100	0.03268	Yes	2.03	Cytoplasmic
03902	puuA	Gamma-glutamylputrescine synthetase	No	No	100	0.03098	Yes	2.03	Cytoplasmic
03261	nadA	Quinolinate synthase A	No	No	100	0.03057	Yes	2.03	Cytoplasmic
03898	puuB	Gamma-glutamylputrescine oxidoreductase	No	No	100	0.03056	Yes	2.03	Cytoplasmic
04609	mhpD	2-keto-4-pentenoate hydratase	No	No	100	0.02989	Yes	2.03	Cytoplasmic
03515	scrK	Fructokinase	No	No	100	0.02981	Yes	2.03	Cytoplasmic Membrane
02078	mak	Fructokinase	No	No	100	0.02981	Yes	2.03	Cytoplasmic
02555	mak	Fructokinase	No	No	100	0.02981	Yes	2.03	Cytoplasmic Membrane
03901	puuD	Gamma-glutamyl-gamma-aminobutyrate hydrolase	No	No	100	0.02932	Yes	2.03	Cytoplasmic
31609	thiE	Thiamine-phosphate synthase	No	No	100	0.0293	Yes	2.03	Cytoplasmic
01028	pdxB	Erythronate-4-phosphate dehydrogenase	No	No	100	0.02878	Yes	2.03	Cytoplasmic
05232	hpxE	HpxE	No	No	100	0.02873	Yes	2.03	Cytoplasmic
05312	-	Gluconate 2-dehydrogenase, flavoprotein subunit	No	No	100	0.02827	Yes	2.03	Unknown
04971	paaE	putative phenylacetic acid degradation NADH oxidoreductase paaE	No	No	100	0.02723	Yes	2.03	Cytoplasmic
02992	galM	Aldose 1-epimerase	No	No	100	0.0272	Yes	2.03	Periplasmic
04407	uxuA	Mannonate dehydratase	No	No	100	0.02719	Yes	2.03	Cytoplasmic
00720	pabA	Para-aminobenzoate synthase glutamine amidotransferase component II	No	No	100	0.02713	Yes	2.03	Cytoplasmic
01570	pabB	Para-aminobenzoate synthase component 1	No	No	100	0.02713	Yes	2.03	Cytoplasmic
00593	rhaD	Rhamnulose-1-phosphate aldolase	No	No	100	0.02707	Yes	2.03	Cytoplasmic
02335	cbiL	Cobalt-precorrin-2 C(20)-methyltransferase	No	No	100	0.02691	Yes	2.03	Cytoplasmic
04629	sufS	Cysteine desulfurase bifunctional protein	No	No	97.4359	0.05042	Yes	2.02	Cytoplasmic
02142	proA	Gamma-glutamyl phosphate reductase	No	No	97.4359	0.04974	Yes	2.02	Cytoplasmic
00671	glpE	Thiosulfate sulfurtransferase glpE	No	No	100	0.02398	Yes	2.02	Cytoplasmic
31983	-	Thiosulfate sulfurtransferase	No	No	100	0.02398	Yes	2.02	Unknown
02214	arsC	Arsenate reductase	No	No	100	0.02394	Yes	2.02	Cytoplasmic
03819	-	putative arsenate reductase	No	No	100	0.02394	Yes	2.02	Cytoplasmic
02334	cbiK	Sirohydrochlorin cobaltochelatase	No	No	100	0.02386	Yes	2.02	Unknown
00346	puuE	4-aminobutyrate aminotransferase	No	No	100	0.02352	Yes	2.02	Cytoplasmic
02908	gabT	4-aminobutyrate aminotransferase bifunctional protein	No	No	100	0.02352	Yes	2.02	Cytoplasmic
03172	thiD	Hydroxymethylpyrimidine/phosphomethylpyrimidine kinase bifunctional protein	No	No	100	0.02296	Yes	2.02	Unknown
01071	garK	Glycerate kinase 2	No	No	100	0.02256	Yes	2.02	Cytoplasmic
04607	mhpE	4-hydroxy-2-oxovalerate aldolase	No	No	100	0.0223	Yes	2.02	Cytoplasmic
00816	pdxJ	Pyridoxine 5'-phosphate synthase	No	No	100	0.02165	Yes	2.02	Cytoplasmic
00241	xylB	Xylulose kinase	No	No	100	0.02146	Yes	2.02	Cytoplasmic
31631	pepD	Aminoacyl-histidine dipeptidase	No	No	100	0.02145	Yes	2.02	Cytoplasmic
04441	-	Protocatechuate 3,4-dioxygenase alpha chain	No	No	100	0.02138	Yes	2.02	Cytoplasmic
04442	-	Protocatechuate 3,4-dioxygenase beta chain	No	No	100	0.02138	Yes	2.02	Cytoplasmic
03277	sucA	2-oxoglutarate dehydrogenase E1 component	No	No	100	0.02109	Yes	2.02	Cytoplasmic
02400	cysG1	Siroheme synthase 1	No	No	100	0.021	Yes	2.02	Cytoplasmic
05004	-	sirA domain-containing protein	No	No	100	0.021	Yes	2.02	Unknown
00710	cysG2	Siroheme synthase 2	No	No	100	0.021	Yes	2.02	Cytoplasmic
00566	-	4-carboxymuconolactone decarboxylase	No	No	100	0.02055	Yes	2.02	Cytoplasmic
05045	pcaC	4-carboxymuconolactone decarboxylase	No	No	100	0.02055	Yes	2.02	Unknown
04110	-	Carboxymuconolactone decarboxylase domain-containing protein	No	No	100	0.02055	Yes	2.02	Unknown
05404	-	carboxymuconolactone decarboxylase family protein	No	No	100	0.02055	Yes	2.02	Cytoplasmic Membrane
04977	paaK	Phenylacetate-coenzyme A ligase	No	No	100	0.02044	Yes	2.02	Cytoplasmic
04406	-	putative oxidoreductase	No	No	100	0.02041	Yes	2.02	Cytoplasmic
01150	-	putative mannitol dehydrogenase	No	No	100	0.02041	Yes	2.02	Cytoplasmic
03397	entB	Isochorismatase	No	No	100	0.02041	Yes	2.02	Cytoplasmic
03918	rutB	Putative isochorismatase family protein rutB	No	No	100	0.02041	Yes	2.02	Cytoplasmic
02099	-	putative isochorismatase	No	No	100	0.02041	Yes	2.02	Cytoplasmic
02067	-	Isochorismatase domain-containing protein	No	No	100	0.02041	Yes	2.02	Unknown
01626	-	putative isochorismatase family protein	No	No	100	0.02041	Yes	2.02	Cytoplasmic
00591	rhaB	Rhamnulokinase	No	No	100	0.02032	Yes	2.02	Cytoplasmic
02356	fucA	L-fuculose phosphate aldolase	No	No	100	0.02031	Yes	2.02	Cytoplasmic
00161	glpX	Fructose-1,6-bisphosphatase class 2	No	No	100	0.02017	Yes	2.02	Cytoplasmic
31880	bioC	Malonyl-CoA O-methyltransferase BioC	No	No	100	0.01997	Yes	2.02	Unknown
00091	phnX	Phosphonoacetaldehyde hydrolase	No	No	100	0.01967	Yes	2.02	Cytoplasmic
03364	mtnD	Acireductone dioxygenase bifunctional protein	No	No	100	0.01938	Yes	2.02	Cytoplasmic
04170	pncB	Nicotinate phosphoribosyltransferase	No	No	100	0.01865	Yes	2.02	Cytoplasmic
04991	astC	Succinylornithine transaminase	No	No	100	0.01759	Yes	2.02	Unknown
02003	gpmB	phosphoglycerate mutase	No	No	100	0.01674	Yes	2.02	Cytoplasmic
00208	gpmI	2,3-bisphosphoglycerate-independent phosphoglycerate mutase	No	No	100	0.01674	Yes	2.02	Cytoplasmic
04292	supH	Sugar phosphatase supH	No	No	100	0.01663	Yes	2.02	Unknown
02854	patA	Putrescine aminotransferase	No	No	100	0.01568	Yes	2.02	Cytoplasmic
01857	panC	Pantothenate synthetase	No	No	100	0.01521	Yes	2.02	Cytoplasmic
02838	dhaC	glycerol dehydratase medium subunit	No	No	100	0.0151	Yes	2.02	Cytoplasmic
02317	pduC	Propanediol dehydratase large subunit	No	No	100	0.0151	Yes	2.02	Cytoplasmic
02316	pduD	Propanediol dehydratase medium subunit	No	No	100	0.0151	Yes	2.02	Unknown
03409	fes	Enterochelin esterase	No	No	100	0.01447	Yes	2.01	Cytoplasmic
01986	mog	Molybdopterin adenylyltransferase	No	No	100	0.01437	Yes	2.01	Cytoplasmic
31513	ipdC	Indole-3-pyruvate decarboxylase	No	No	100	0.01436	Yes	2.01	Cytoplasmic Membrane
31507	ilvA	Threonine dehydratase biosynthetic	No	No	100	0.01434	Yes	2.01	Cytoplasmic
02169	serA	D-3-phosphoglycerate dehydrogenase	No	No	100	0.01434	Yes	2.01	Cytoplasmic
01533	tdcB	Threonine dehydratase catabolic	No	No	100	0.01434	Yes	2.01	Cytoplasmic
31481	frdA	Fumarate reductase flavoprotein subunit	No	No	100	0.01394	Yes	2.01	Cytoplasmic Membrane
00513	frdB	Fumarate reductase iron-sulfur subunit	No	No	100	0.01394	Yes	2.01	Cytoplasmic Membrane
02373	queF	NADPH-dependent 7-cyano-7-deazaguanine reductase	No	No	100	0.0137	Yes	2.01	Cytoplasmic
31522	aroE	Shikimate dehydrogenase	No	No	100	0.01369	Yes	2.01	Cytoplasmic
00786	aroE	Shikimate dehydrogenase	No	No	100	0.01369	Yes	2.01	Cytoplasmic
05594	feaB	Phenylacetaldehyde dehydrogenase	No	No	100	0.01364	Yes	2.01	Cytoplasmic
02873	uxaC	Uronate isomerase	No	No	100	0.01362	Yes	2.01	Cytoplasmic
04268	-	Phosphatase	No	No	100	0.01357	Yes	2.01	Cytoplasmic
01713	-	putative HAD-superfamily hydrolase	No	No	100	0.01357	Yes	2.01	Cytoplasmic
02353	fucK	L-fuculokinase	No	No	100	0.01355	Yes	2.01	Cytoplasmic
01218	ulaE	L-ribulose-5-phosphate 3-epimerase ulaE	No	No	100	0.01355	Yes	2.01	Cytoplasmic
00057	dgoA	2-dehydro-3-deoxy-6-phosphogalactonate aldolase	No	No	100	0.01354	Yes	2.01	Cytoplasmic
02481	dgoA	2-dehydro-3-deoxy-6-phosphogalactonate aldolase	No	No	100	0.01354	Yes	2.01	Cytoplasmic
31506	serB	Phosphoserine phosphatase	No	No	100	0.01351	Yes	2.01	Cytoplasmic
05397	astD	N-succinylglutamate 5-semialdehyde dehydrogenase	No	No	100	0.0135	Yes	2.01	Cytoplasmic
02344	-	moeB family protein	No	No	100	0.01348	Yes	2.01	Cytoplasmic
04975	paaI	Acyl-coenzyme A thioesterase paaI	No	No	100	0.01317	Yes	2.01	Unknown
04995	-	Succinylglutamate desuccinylase	No	No	100	0.01308	Yes	2.01	Cytoplasmic
05395	astE	Succinylglutamate desuccinylase	No	No	100	0.01308	Yes	2.01	Cytoplasmic
02918	-	putative glycerophosphoryl diester phosphodiesterase	No	No	100	0.01178	Yes	2.01	Unknown
04172	amaB	N-carbamoyl-L-amino acid hydrolase	No	No	97.4359	0.03732	Yes	2.01	Cytoplasmic
05516	amaB	N-carbamoyl-L-amino acid hydrolase	No	No	97.4359	0.03732	Yes	2.01	Cytoplasmic
31501	gsp	Bifunctional glutathionylspermidine synthetase/amidase	No	No	100	0.01034	Yes	2.01	Cytoplasmic
02113	-	Ethanolamine ammonia-lyase light chain	No	No	100	0.01026	Yes	2.01	Cytoplasmic
32238	eutB	Ethanolamine ammonia-lyase heavy chain	No	No	100	0.01026	Yes	2.01	Cytoplasmic
02112	-	Ethanolamine ammonia-lyase heavy chain	No	No	100	0.01026	Yes	2.01	Cytoplasmic
03531	eutC	Ethanolamine ammonia-lyase light chain	No	No	100	0.01026	Yes	2.01	Cytoplasmic
31942	ispA	Farnesyl diphosphate synthase	No	No	100	0.01026	Yes	2.01	Cytoplasmic
05081	budB	Acetolactate synthase, catabolic	No	No	97.4359	0.03587	Yes	2.01	Cytoplasmic
00073	dsdA	D-serine dehydratase	No	No	100	0.01002	Yes	2.01	Cytoplasmic
04916	pabC	Aminodeoxychorismate lyase	No	No	100	0.00999	Yes	2.01	Cytoplasmic
01654	dapA	Dihydrodipicolinate synthase	No	No	97.4359	0.03468	Yes	2.01	Cytoplasmic
01184	murQ	N-acetylmuramic acid 6-phosphate etherase	No	No	100	0.00882	Yes	2.01	Unknown
00117	murQ	N-acetylmuramic acid 6-phosphate etherase	No	No	100	0.00882	Yes	2.01	Unknown
01944	araD	L-ribulose-5-phosphate 4-epimerase	No	No	97.4359	0.03384	Yes	2.01	Cytoplasmic
02723	speA	Biosynthetic arginine decarboxylase	No	No	100	0.00784	Yes	2.01	Periplasmic
01019	ubiX	3-octaprenyl-4-hydroxybenzoate carboxy-lyase	No	No	100	0.00779	Yes	2.01	Cytoplasmic
31624	kdsD	Arabinose 5-phosphate isomerase	No	No	100	0.00755	Yes	2.01	Cytoplasmic
03548	pdxK	Pyridoxine kinase	No	No	100	0.00725	Yes	2.01	Cytoplasmic
05165	pdxY	Pyridoxamine kinase	No	No	100	0.00725	Yes	2.01	Cytoplasmic
00240	xylA	Xylose isomerase	No	No	100	0.00723	Yes	2.01	Cytoplasmic
01956	pdxA1	4-hydroxythreonine-4-phosphate dehydrogenase 1	No	No	100	0.00721	Yes	2.01	Cytoplasmic
03586	hiuH	5-hydroxyisourate hydrolase	No	No	100	0.0072	Yes	2.01	Periplasmic
03570	cadA	Lysine decarboxylase, inducible	No	No	100	0.00719	Yes	2.01	Cytoplasmic
32046	-	molybdopterin biosynthesis family protein	No	No	100	0.00719	Yes	2.01	Cytoplasmic
01691	wecB	UDP-N-acetylglucosamine 2-epimerase	No	No	100	0.00717	Yes	2.01	Cytoplasmic
01639	otsB	Trehalose-phosphate phosphatase	No	No	100	0.00717	Yes	2.01	Cytoplasmic
04922	plsX	Phosphate acyltransferase	No	No	100	0.00717	Yes	2.01	Cytoplasmic
03845	eutD	Ethanolamine utilization protein eutD	No	No	100	0.00717	Yes	2.01	Cytoplasmic
02855	lsrG	Autoinducer 2-degrading protein lsrG	No	No	100	0.00694	Yes	2.01	Cytoplasmic
05257	uxaB	Altronate oxidoreductase	No	No	100	0.0068	Yes	2.01	Cytoplasmic
02381	gudX	Glucarate dehydratase-related protein	No	No	100	0.00679	Yes	2.01	Cytoplasmic
01217	ulaD	3-keto-L-gulonate-6-phosphate decarboxylase ulaD	No	No	100	0.00678	Yes	2.01	Cytoplasmic
01942	araB	Ribulokinase	No	No	100	0.00677	Yes	2.01	Cytoplasmic
04994	astB	N-succinylarginine dihydrolase	No	No	100	0.00677	Yes	2.01	Cytoplasmic
05396	astB	N-succinylarginine dihydrolase	No	No	100	0.00677	Yes	2.01	Cytoplasmic
01236	cpdB	Bifunctional 2',3'-cyclic-nucleotide 2'-phosphodiesterase/3'-nucleotidase	No	No	100	0.00677	Yes	2.01	Periplasmic
02401	cysD	Sulfate adenylyltransferase subunit 2	No	No	100	0.00677	Yes	2.01	Cytoplasmic
02402	cysN	Sulfate adenylyltransferase subunit 1	No	No	100	0.00677	Yes	2.01	Cytoplasmic
02482	-	2-dehydro-3-deoxygalactonokinase	No	No	100	0.00677	Yes	2.01	Unknown
02496	hpcD	5-carboxymethyl-2-hydroxymuconate Delta-isomerase	No	No	100	0.00677	Yes	2.01	Unknown
02492	-	4-hydroxyphenylacetate degradation bifunctional isomerase/decarboxylase, HpaG1subunit	No	No	100	0.00677	Yes	2.01	Cytoplasmic
00302	treF	Cytoplasmic trehalase	No	No	100	0.00676	Yes	2.01	Cytoplasmic
01531	tdcD	Propionate kinase	No	No	100	0.00676	Yes	2.01	Cytoplasmic
01692	wecC	UDP-N-acetyl-D-mannosamine dehydrogenase	No	No	100	0.00676	Yes	2.01	Cytoplasmic
02578	hycG	Formate hydrogenlyase subunit 7	No	No	100	0.00636983	Yes	2.01	Cytoplasmic Membrane
05348	btuR	Cob(I)yrinic acid a,c-diamide adenosyltransferase	No	No	100	0.00593	Yes	2.01	Cytoplasmic
05414	selD	Selenide, water dikinase	No	No	100	0.00574	Yes	2.01	Cytoplasmic
01723	pldB	Lysophospholipase L2	No	No	100	0.00504	Yes	2.01	Cytoplasmic Membrane
04590	-	renal dipeptidase (rDP)-related protein	No	No	100	0.00451393	Yes	2	Unknown
01033	mnmC	tRNA 5-methylaminomethyl-2-thiouridine biosynthesis bifunctional protein MnmC	No	No	100	0.00429	Yes	2	Cytoplasmic
00601	rafA	Alpha-galactosidase	No	No	100	0.00412	Yes	2	Cytoplasmic
31490	nagZ	Beta-hexosaminidase	No	No	100	0.00394	Yes	2	Cytoplasmic
05595	-	Putative 2-dehydropantoate 2-reductase	No	No	100	0.0039	Yes	2	Cytoplasmic Membrane
03700	panE	2-dehydropantoate 2-reductase	No	No	100	0.0039	Yes	2	Cytoplasmic
02798	-	trypanothione synthase-like protein	No	No	100	0.00359	Yes	2	Cytoplasmic
01181	mdcG	Malonyl CoA-acyl carrier protein transacylase	No	No	100	0.0035784	Yes	2	Cytoplasmic
05264	ldh2	L-lactate dehydrogenase 2	No	No	100	0.00355	Yes	2	Cytoplasmic
02393	queD	6-carboxy-5,6,7,8-tetrahydropterin synthase	No	No	100	0.00342	Yes	2	Cytoplasmic
00303	-	putative iron-containing alcohol dehydrogenase	No	No	100	0.00338	Yes	2	Cytoplasmic
00598	-	putative alcohol dehydrogenase	No	No	100	0.00338	Yes	2	Cytoplasmic
02611	gshA	Glutamate--cysteine ligase	No	No	100	0.00331	Yes	2	Cytoplasmic
04700	tdk	Thymidine kinase	No	No	100	0.00317	Yes	2	Cytoplasmic
05231	hpxD	HpxD	No	No	97.4359	0.02873	Yes	2	Cytoplasmic
04712	narG	Respiratory nitrate reductase 1 alpha chain	No	No	100	0.00244722	Yes	2	Cytoplasmic Membrane
04711	narH	Respiratory nitrate reductase 1 beta chain	No	No	100	0.00244722	Yes	2	Cytoplasmic Membrane
04511	narY	Respiratory nitrate reductase 2 beta chain	No	No	100	0.00244722	Yes	2	Cytoplasmic Membrane
04512	narZ	Respiratory nitrate reductase 2 alpha chain	No	No	100	0.00244722	Yes	2	Cytoplasmic Membrane
04717	nasA	Nitrate reductase	No	No	100	0.00244722	Yes	2	Cytoplasmic
00562	gldA	Glycerol dehydrogenase	No	No	100	0.00242	Yes	2	Cytoplasmic
03822	bcp	Putative peroxiredoxin bcp	No	No	100	0.00231827	Yes	2	Cytoplasmic
05161	anmK	Anhydro-N-acetylmuramic acid kinase	No	No	100	0.00206	Yes	2	Cytoplasmic Membrane
01159	dmsB	Anaerobic dimethyl sulfoxide reductase chain B	No	No	100	0.00193533	Yes	2	Unknown
04209	dmsB	Anaerobic dimethyl sulfoxide reductase chain B	No	No	100	0.00193533	Yes	2	Unknown
03200	casB	Phospho-cellobiase	No	No	100	0.00169	Yes	2	Cytoplasmic
01282	licH	6-phospho-beta-glucosidase	No	No	100	0.00169	Yes	2	Cytoplasmic
04301	bglA	Aryl-phospho-beta-D-glucosidase bglA	No	No	100	0.00169	Yes	2	Cytoplasmic
02563	gmuD	6-phospho-beta-glucosidase gmuD	No	No	100	0.00169	Yes	2	Cytoplasmic
02187	bglA	6-phospho-beta-glucosidase bglA	No	No	100	0.00169	Yes	2	Cytoplasmic
05386	chbF	6-phospho-beta-glucosidase	No	No	100	0.00169	Yes	2	Cytoplasmic
02271	gmuD	6-phospho-beta-glucosidase gmuD	No	No	100	0.00169	Yes	2	Cytoplasmic
02298	cobD	Threonine-phosphate decarboxylase	No	No	100	0.00143298	Yes	2	Cytoplasmic
03365	-	putative biotin sulfoxide reductase	No	No	100	0.00135737	Yes	2	Periplasmic
31761	bisC	biotin sulfoxide reductase	No	No	100	0.00135737	Yes	2	Periplasmic
03336	cobC	Alpha-ribazole phosphatase	No	No	100	0.00124	Yes	2	Cytoplasmic
00653	ggt	Gamma-glutamyltranspeptidase	No	No	100	0.00101575	Yes	2	Periplasmic
05227	hpxQ	OHCU decarboxylase	No	No	100	0.000842381	Yes	2	Cytoplasmic
02392	-	7-carboxy-7-deazaguanine synthase-like protein	No	No	100	0.000839489	Yes	2	Cytoplasmic
02862	lsrK	Autoinducer 2 kinase lsrK	No	No	100	0.000838395	Yes	2	Cytoplasmic
00037	nagB	Glucosamine-6-phosphate deaminase	No	No	100	0.00068	Yes	2	Cytoplasmic
02175	visC	Protein visC	No	No	100	0.00062	Yes	2	Cytoplasmic
01829	mrcB	Penicillin-binding protein 1B	No	No	100	0.000468566	Yes	2	Cytoplasmic Membrane
04669	dadA2	D-amino acid dehydrogenase 2 small subunit	No	No	100	0.00041849	Yes	2	Cytoplasmic Membrane
31526	dadA	D-amino acid dehydrogenase small subunit	No	No	100	0.00041849	Yes	2	Cytoplasmic Membrane
04520	cbdA	2-halobenzoate 1,2-dioxygenase large subunit	No	No	100	0.000412807	Yes	2	Unknown
04234	poxB	Pyruvate dehydrogenase ubiquinone	No	No	100	0.000388856	Yes	2	Cytoplasmic Membrane
02174	ubiH	2-octaprenyl-6-methoxyphenol hydroxylase	No	No	100	0.00036	Yes	2	Unknown
03281	sdhC	Succinate dehydrogenase cytochrome b556 subunit	No	No	100	0.000257725	Yes	2	Cytoplasmic Membrane
04603	-	putative cysteine dioxygenase type I	No	No	100	0.00025	Yes	2	Cytoplasmic
00004	rbsK	Ribokinase	No	No	100	0.00023	Yes	2	Cytoplasmic
03318	ubiF	2-octaprenyl-3-methyl-6-methoxy-1,4-benzoquinol hydroxylase	No	No	100	0.000171606	Yes	2	Unknown
01718	pldA	Phospholipase A1 bifunctional protein	No	No	100	7e-05	Yes	2	Outer Membrane
03881	rlmI	Ribosomal RNA large subunit methyltransferase I	No	No	100	1.23004e-05	Yes	2	Cytoplasmic
03723	cfa	Cyclopropane-fatty-acyl-phospholipid synthase	No	No	100	1.23004e-05	Yes	2	Cytoplasmic
05249	tam	Trans-aconitate 2-methyltransferase	No	No	100	1.23004e-05	Yes	2	Cytoplasmic
00340	rsmD	Ribosomal RNA small subunit methyltransferase D	No	No	100	1.23004e-05	Yes	2	Unknown
05137	cfa	Cyclopropane-fatty-acyl-phospholipid synthase	No	No	100	1.23004e-05	Yes	2	Cytoplasmic
01957	rsmA	Ribosomal RNA small subunit methyltransferase A	No	No	100	1.23004e-05	Yes	2	Cytoplasmic
03319	miaB	(Dimethylallyl)adenosine tRNA methylthiotransferase miaB	No	No	100	1.23004e-05	Yes	2	Cytoplasmic
01581	rlmA	Ribosomal RNA large subunit methyltransferase A	No	No	100	1.23004e-05	Yes	2	Cytoplasmic
04314	rlmF	Ribosomal RNA large subunit methyltransferase F	No	No	100	1.23004e-05	Yes	2	Cytoplasmic
03862	rlmL	Ribosomal RNA large subunit methyltransferase E	No	No	100	1.23004e-05	Yes	2	Cytoplasmic
02350	rlmM	Ribosomal RNA large subunit methyltransferase M	No	No	100	1.23004e-05	Yes	2	Cytoplasmic
01111	rlmE	Ribosomal RNA large subunit methyltransferase E	No	No	100	1.23004e-05	Yes	2	Cytoplasmic
02027	rsmC	Ribosomal RNA small subunit methyltransferase C	No	No	100	1.23004e-05	Yes	2	Cytoplasmic
02730	rsmE	Ribosomal RNA small subunit methyltransferase E	No	No	100	1.23004e-05	Yes	2	Cytoplasmic
01595	rsmF	Ribosomal RNA small subunit methyltransferase F	No	No	100	1.23004e-05	Yes	2	Cytoplasmic
01913	rsmH	Ribosomal RNA small subunit methyltransferase H	No	No	100	1.23004e-05	Yes	2	Cytoplasmic
01077	rsmI	Ribosomal RNA small subunit methyltransferase I	No	No	100	1.23004e-05	Yes	2	Cytoplasmic
03280	sdhD	Succinate dehydrogenase hydrophobic membrane anchor subunit	No	No	100	1.23004e-05	Yes	2	Cytoplasmic Membrane
00779	rsmB	Ribosomal RNA small subunit methyltransferase B	No	No	100	1.23004e-05	Yes	2	Cytoplasmic
00549	trmA	tRNA (uracil-5-)-methyltransferase	No	No	100	1.23004e-05	Yes	2	Cytoplasmic
00804	-	tRNA (adenine-N(6)-)-methyltransferase	No	No	100	1.23004e-05	Yes	2	Unknown
02008	nadR	Trifunctional NAD biosynthesis/regulator protein NadR	No	No	100	1e-05	Yes	2	Cytoplasmic
02839	dhaB	glycerol dehydratase large subunit	No	No	100	1e-05	Yes	2	Cytoplasmic
04588	pqqC	Pyrroloquinoline-quinone synthase	No	No	100	4.17058e-07	Yes	2	Cytoplasmic
04220	aat	Leucyl/phenylalanyl-tRNA--protein transferase	No	No	100	2.58327e-07	Yes	2	Cytoplasmic
00990	nuoE	NADH-quinone oxidoreductase subunit E	No	No	100	0	Yes	2	Cytoplasmic
03342	dacA	D-alanyl-D-alanine carboxypeptidase dacA	No	No	100	0	Yes	2	Cytoplasmic Membrane
03290	-	Allophanate hydrolase subunit 1 domain-containing protein	No	No	100	0	Yes	2	Cytoplasmic
00986	nuoI	NADH-quinone oxidoreductase subunit I	No	No	100	0	Yes	2	Cytoplasmic
01943	araA	L-arabinose isomerase	No	No	100	0	Yes	2	Cytoplasmic
02843	-	Cob(I)yrinic acid a,c-diamide adenosyltransferase	No	No	100	0	Yes	2	Cytoplasmic
31617	glmS	Glucosamine--fructose-6-phosphate aminotransferase isomerizing	No	No	100	1	No	2	Cytoplasmic
04298	-	putative tyrosine-protein phosphatase	No	No	100	0	Yes	2	Unknown
03505	hipO	Hippurate hydrolase	No	No	100	0	Yes	2	Cytoplasmic
03356	ahpF	Alkyl hydroperoxide reductase subunit F	No	No	100	0	Yes	2	Cytoplasmic Membrane
03536	amiA	putative N-acetylmuramoyl-L-alanine amidase amiA	No	No	100	0	Yes	2	Unknown
00527	amiB	N-acetylmuramoyl-L-alanine amidase amiB	No	No	100	0	Yes	2	Unknown
32245	amiC	N-acetylmuramoyl-L-alanine amidase AmiC	No	No	100	0	Yes	2	Unknown
04238	amiD	N-acetylmuramoyl-L-alanine amidase amiD	No	No	100	0	Yes	2	Unknown
04769	amn	AMP nucleosidase	No	No	100	0	Yes	2	Cytoplasmic
00392	aphA	Class B acid phosphatase	No	No	100	0	Yes	2	Unknown
03499	atsA	Arylsulfatase	No	No	100	0	Yes	2	Unknown
00615	aes	Acetyl esterase	No	No	100	0	Yes	2	Cytoplasmic
05385	-	polysaccharide deacetylase domain-containing protein	No	No	100	0	Yes	2	Cytoplasmic
02793	cpdA	3',5'-cyclic adenosine monophosphate phosphodiesterase CpdA	No	No	100	0	Yes	2	Cytoplasmic
01114	dacB	D-alanyl-D-alanine carboxypeptidase dacB bifunctional protein	No	No	100	0	Yes	2	Periplasmic
04272	dacC	D-alanyl-D-alanine carboxypeptidase dacC	No	No	100	0	Yes	2	Cytoplasmic Membrane
03165	dalD	D-arabinitol 4-dehydrogenase	No	No	100	0	Yes	2	Cytoplasmic
01662	dcyD	D-cysteine desulfhydrase	No	No	100	0	Yes	2	Cytoplasmic
31776	dusB	tRNA-dihydrouridine synthase B	No	No	100	0	Yes	2	Cytoplasmic
03204	dusC	tRNA-dihydrouridine synthase C	No	No	100	0	Yes	2	Cytoplasmic
00516	poxA	Putative lysyl-tRNA synthetase	No	No	100	0	Yes	2	Cytoplasmic
00665	glgC	Glucose-1-phosphate adenylyltransferase	No	No	100	0	Yes	2	Cytoplasmic
00708	gph	Phosphoglycolate phosphatase	No	No	100	0	Yes	2	Cytoplasmic
05224	hipA	Serine/threonine-protein kinase HipA	No	No	100	0	Yes	2	Cytoplasmic
02399	iap	Alkaline phosphatase isozyme conversion protein	No	No	100	0	Yes	2	Unknown
31527	mhpA	3-(3-hydroxy-phenyl)propionate/3-hydroxycinnamic acid hydroxylase	No	No	100	0	Yes	2	Cytoplasmic
00635	mobA	Molybdopterin-guanine dinucleotide biosynthesis protein A	No	No	100	0	Yes	2	Cytoplasmic
00636	mobB	Molybdopterin-guanine dinucleotide biosynthesis protein B	No	No	100	0	Yes	2	Cytoplasmic
01896	mutT	8-oxo-dGTP diphosphatase	No	No	100	0	Yes	2	Unknown
02795	nudF	ADP-ribose pyrophosphatase	No	No	100	0	Yes	2	Cytoplasmic
00993	nuoA	NADH-quinone oxidoreductase subunit A	No	No	100	0	Yes	2	Cytoplasmic Membrane
00988	nuoG	NADH-quinone oxidoreductase subunit G	No	No	100	0	Yes	2	Cytoplasmic
00985	nuoJ	NADH-quinone oxidoreductase subunit J	No	No	100	0	Yes	2	Cytoplasmic Membrane
00983	nuoL	NADH-quinone oxidoreductase subunit L	No	No	100	0	Yes	2	Cytoplasmic Membrane
00982	nuoM	NADH-quinone oxidoreductase subunit M	No	No	100	0	Yes	2	Cytoplasmic Membrane
00981	nuoN	NADH-quinone oxidoreductase subunit N	No	No	100	0	Yes	2	Cytoplasmic Membrane
02089	phoA	Alkaline phosphatase	No	No	100	0	Yes	2	Periplasmic
05415	phoN	Non-specific acid phosphatase	No	No	100	0	Yes	2	Periplasmic
01598	-	Serine/threonine-protein phosphatase 1	No	No	100	0	Yes	2	Cytoplasmic
01234	qorB	Quinone oxidoreductase 2	No	No	100	0	Yes	2	Unknown
03168	rbtD	Ribitol 2-dehydrogenase	No	No	100	0	Yes	2	Cytoplasmic
00599	rhaM	L-rhamnose mutarotase	No	No	100	0	Yes	2	Unknown
00227	selA	L-seryl-tRNA(Sec) selenium transferase	No	No	100	0	Yes	2	Cytoplasmic
02006	slt	Soluble lytic murein transglycosylase	No	No	100	0	Yes	2	Periplasmic
05154	sodC	Superoxide dismutase Cu-Zn	No	No	100	0	Yes	2	Periplasmic
04907	thiK	Thiamine kinase	No	No	100	0	Yes	2	Unknown
03173	thiM	Hydroxyethylthiazole kinase	No	No	100	0	Yes	2	Unknown
03155	-	putative lipid kinase	No	No	100	0	Yes	2	Cytoplasmic
02170	-	5-formyltetrahydrofolate cyclo-ligase family protein	No	No	100	0	Yes	2	Cytoplasmic Membrane
00657	-	Quercetin 2,3-dioxygenase	No	No	100	0	Yes	2	Cytoplasmic
04171	hipO	Hippurate hydrolase	No	No	100	0	Yes	2	Cytoplasmic
04074	-	putative manganese catalase	No	No	94.8718	0.04906	Yes	2	Cytoplasmic
04620	-	putative 4-hydroxyphenylpyruvate dioxygenase	No	No	97.4359	0.02181	Yes	2	Cytoplasmic
03164	xylB	Xylulose kinase	No	No	97.4359	0.02146	Yes	2	Cytoplasmic
05250	-	putative carboxymuconolactone decarboxylase	No	No	97.4359	0.02055	Yes	1.99	Unknown
31524	mhpB	2,3-dihydroxyphenylpropionate/2,3-dihydroxicinnamic acid 1,2-dioxygenase	No	No	97.4359	0.02032	Yes	1.99	Unknown
00449	phnN	Ribose 1,5-bisphosphate phosphokinase PhnN	No	No	97.4359	0.01827	Yes	1.99	Cytoplasmic
03922	putA	Bifunctional protein putA	No	No	97.4359	0.01682	Yes	1.99	Cytoplasmic
02357	fucO	Lactaldehyde reductase	No	No	97.4359	0.01551	Yes	1.99	Cytoplasmic
05459	-	L-Ala-D/L-Glu epimerase	No	No	97.4359	0.01469	Yes	1.99	Cytoplasmic
01926	aroE	Shikimate dehydrogenase	No	No	97.4359	0.01369	Yes	1.99	Cytoplasmic
00960	glpQ	Glycerophosphoryl diester phosphodiesterase	No	No	97.4359	0.01178	Yes	1.99	Periplasmic
02070	malZ	Maltodextrin glucosidase	No	No	97.4359	0.01115	Yes	1.99	Cytoplasmic
05269	-	putative dihydrodipicolinate synthase	No	No	94.8718	0.03468	Yes	1.98	Cytoplasmic
05460	mpaA	Protein mpaA	No	No	97.4359	0.00848	Yes	1.98	Cytoplasmic
05597	maoA	Primary amine oxidase	No	No	97.4359	0.00799	Yes	1.98	Periplasmic
00956	ubiG	3-demethylubiquinone-9 3-methyltransferase	No	No	97.4359	0.00754	Yes	1.98	Cytoplasmic
02327	cbiD	Putative cobalt-precorrin-6A synthase	No	No	97.4359	0.00731	Yes	1.98	Cytoplasmic
01793	ldcC	Lysine decarboxylase, constitutive	No	No	97.4359	0.00719	Yes	1.98	Cytoplasmic
05149	gloA	Lactoylglutathione lyase	No	No	97.4359	0.00717	Yes	1.98	Cytoplasmic
02382	gudD	Glucarate dehydratase	No	No	97.4359	0.00679	Yes	1.98	Unknown
02354	fucI	L-fucose isomerase	No	No	97.4359	0.00678	Yes	1.98	Cytoplasmic
01544	treA	Periplasmic trehalase	No	No	97.4359	0.00676	Yes	1.98	Periplasmic
00463	melA	Alpha-galactosidase	No	No	97.4359	0.00412	Yes	1.98	Cytoplasmic
04542	adhP	Alcohol dehydrogenase, propanol-preferring	No	No	97.4359	0.00338	Yes	1.98	Cytoplasmic
04567	osmC	Peroxiredoxin osmC	No	No	97.4359	0.00231827	Yes	1.98	Cytoplasmic
04210	dmsA	Anaerobic dimethyl sulfoxide reductase chain A	No	No	97.4359	0.00193533	Yes	1.98	Cytoplasmic Membrane
05455	licH	putative 6-phospho-beta-glucosidase	No	No	97.4359	0.00169	Yes	1.98	Cytoplasmic
02582	ascB	6-phospho-beta-glucosidase ascB	No	No	97.4359	0.00169	Yes	1.98	Cytoplasmic
31502	ggt	Gamma-glutamyltransferase	No	No	97.4359	0.00101575	Yes	1.98	Periplasmic
03037	moaA	Molybdenum cofactor biosynthesis protein A	No	No	97.4359	0.000389044	Yes	1.97	Cytoplasmic
01787	-	peptidyl-tRNA hydrolase domain-containing protein	No	No	97.4359	0.000386975	Yes	1.97	Unknown
04627	-	Peptidoglycan-binding lysin domain-containing protein	No	No	97.4359	1e-05	Yes	1.97	Unknown
00714	codA	Cytosine deaminase	No	No	97.4359	0	Yes	1.97	Cytoplasmic
03813	bglK	Beta-glucoside kinase	No	No	97.4359	0	Yes	1.97	Cytoplasmic
05082	budA	Alpha-acetolactate decarboxylase	No	No	97.4359	0	Yes	1.97	Unknown
05419	dacD	D-alanyl-D-alanine carboxypeptidase dacD	No	No	97.4359	0	Yes	1.97	Cytoplasmic Membrane
05014	manA	Mannose-6-phosphate isomerase	No	No	97.4359	0	Yes	1.97	Cytoplasmic
02343	mltA	Membrane-bound lytic murein transglycosylase A	No	No	97.4359	0	Yes	1.97	Outer Membrane
00222	mtlD	Mannitol-1-phosphate 5-dehydrogenase	No	No	97.4359	0	Yes	1.97	Cytoplasmic
05410	nudG	CTP pyrophosphohydrolase	No	No	97.4359	0	Yes	1.97	Cytoplasmic
02305	-	putative propanol dehydrogenase	No	No	97.4359	0	Yes	1.97	Cytoplasmic
04544	ppa	Inorganic pyrophosphatase	No	No	97.4359	0	Yes	1.97	Unknown
03915	rutE	putative malonic semialdehyde reductase RutE	No	No	97.4359	0	Yes	1.97	Unknown
05535	-	putative D-allulose-6-phosphate 3-epimerase	No	No	94.8718	0.02031	Yes	1.97	Cytoplasmic
01350	coaA	Pantothenate kinase	No	No	94.8718	0.0148	Yes	1.96	Cytoplasmic
04993	astD	N-succinylglutamate 5-semialdehyde dehydrogenase	No	No	94.8718	0.0135	Yes	1.96	Cytoplasmic
04467	prr	Gamma-aminobutyraldehyde dehydrogenase	No	No	94.8718	0.00905	Yes	1.96	Cytoplasmic
31865	gutQ	Arabinose 5-phosphate isomerase GutQ	No	No	94.8718	0.00755	Yes	1.96	Cytoplasmic
05266	pdxA2	4-hydroxythreonine-4-phosphate dehydrogenase 2	No	No	94.8718	0.00721	Yes	1.96	Cytoplasmic
01547	ldcA	Murein tetrapeptide carboxypeptidase	No	No	94.8718	0.00286	Yes	1.95	Cytoplasmic
05458	tpx	Thiol peroxidase	No	No	94.8718	0.00231827	Yes	1.95	Periplasmic
04425	bglC	Aryl-phospho-beta-D-glucosidase bglC	No	No	94.8718	0.00169	Yes	1.95	Cytoplasmic
31854	-	putative dithiobiotin synthetase	No	No	94.8718	0.00137196	Yes	1.95	Cytoplasmic
02743	trmB	tRNA (guanine-N(7)-)-methyltransferase	No	No	94.8718	1.23004e-05	Yes	1.95	Cytoplasmic
05545	argE	Acetylornithine deacetylase	No	No	87.1795	0.06889	Yes	1.94	Cytoplasmic
05506	gatA	Glutamyl-tRNA(Gln) amidotransferase subunit A	No	No	92.3077	0.00909	Yes	1.93	Cytoplasmic
02438	-	Flavin reductase domain-containing protein	No	No	82.0513	0.10562	Yes	1.93	Unknown
03029	bioD	Dethiobiotin synthetase	No	No	92.3077	0.00137196	Yes	1.92	Cytoplasmic
03161	-	Mandelate racemase/muconate lactonizing enzyme family protein	No	No	84.6154	0.07422	Yes	1.92	Cytoplasmic
05547	-	Phosphotriesterase family protein	No	No	87.1795	0	Yes	1.87	Cytoplasmic Membrane
05399	astC	Succinylornithine transaminase	No	No	84.6154	0.01759	Yes	1.86	Cytoplasmic
03362	-	Aminotransferase	No	No	97.4359	0.88264	No	1.86	Unknown
00958	nrdA	Ribonucleoside-diphosphate reductase 1 subunit alpha	No	Yes	100	0.34351	No	1.84	Cytoplasmic
00959	nrdB	Ribonucleoside-diphosphate reductase 1 subunit beta	No	Yes	100	0.34351	No	1.84	Cytoplasmic
01189	-	Fumarate reductase flavoprotein subunit, partial	No	No	76.9231	0.01394	Yes	1.78	Unknown
02739	rdgB	Nucleoside-triphosphatase rdgB	No	Yes	100	0.2223	No	1.72	Cytoplasmic
00213	gpsA	Glycerol-3-phosphate dehydrogenase [NAD(P)+]	Yes	No	100	0.19687	No	1.7	Cytoplasmic
04205	pflB	Formate acetyltransferase 1	No	No	100	0.6249	No	1.62	Cytoplasmic
04291	-	Putative formate acetyltransferase 3	No	No	100	0.6249	No	1.62	Cytoplasmic
01119	ispB	Octaprenyl-diphosphate synthase	No	Yes	100	0.10968	No	1.61	Cytoplasmic
31927	tktA	Transketolase 1	No	No	43.5897	0.15259	Yes	1.59	Cytoplasmic
01809	pyrH	Uridylate kinase	No	Yes	100	0.08829	No	1.59	Cytoplasmic
31498	dut	Deoxyuridine 5'-triphosphate nucleotidohydrolase	No	Yes	97.4359	0.1081	No	1.58	Unknown
05392	nadE	NH(3)-dependent NAD(+) synthetase	No	Yes	100	0.04981	No	1.55	Cytoplasmic
05611	-	CTP synthase domain-containing protein	No	No	94.8718	0.59093	No	1.54	Cytoplasmic
04861	icd	Isocitrate dehydrogenase [NADP]	Yes	No	100	0.03642	No	1.54	Cytoplasmic
02087	proC	Pyrroline-5-carboxylate reductase	Yes	No	100	0.00359	No	1.5	Cytoplasmic
00780	fmt	Methionyl-tRNA formyltransferase	No	Yes	100	0.00105395	No	1.5	Cytoplasmic
31809	coaE	Dephospho-CoA kinase	No	Yes	100	0.000941268	No	1.5	Cytoplasmic
02160	pgk	Phosphoglycerate kinase	No	Yes	100	0.00044	No	1.5	Cytoplasmic
02053	secD	Protein-export membrane protein secD	No	Yes	100	0	0	1.5	Cytoplasmic Membrane
02525	hosA	Transcriptional regulator hosA	No	Yes	100	0	0	1.5	Cytoplasmic
03390	-	Glucose/ribitol dehydrogenase family protein	No	Yes	100	0	0	1.5	Cytoplasmic
03620	-	nucleoid-associated protein	No	Yes	100	0	0	1.5	Unknown
02080	-	hypothetical protein	No	Yes	100	0	0	1.5	Unknown
00682	-	hypothetical protein	No	Yes	100	0	0	1.5	Unknown
03181	-	GCN5-related N-acetyltransferase	No	Yes	100	0	0	1.5	Unknown
02733	-	putative Holliday junction resolvase	No	Yes	100	0	0	1.5	Cytoplasmic
04937	dinI	DNA-damage-inducible protein I	No	Yes	100	0	0	1.5	Unknown
05364	-	MarR family transcriptional regulator	No	Yes	100	0	0	1.5	Unknown
02558	-	PTS system, lactose/cellobiose specific IIB subunit	No	Yes	100	0	0	1.5	Cytoplasmic
31904	amtB	Ammonia channel	Yes	No	100	0	0	1.5	Cytoplasmic Membrane
02411	-	putative lipoprotein	No	Yes	100	0	0	1.5	Outer Membrane
05333	-	Putative iron compound ABC transport system periplasmic binding component	No	Yes	100	0	0	1.5	Cytoplasmic Membrane
00781	def	Peptide deformylase	No	Yes	100	0	No	1.5	Cytoplasmic
04000	degS	Protease degS	No	Yes	100	0	0	1.5	Unknown
00389	dnaB	Replicative DNA helicase	No	Yes	100	0	0	1.5	Cytoplasmic
02824	dnaG	DNA primase	No	Yes	100	0	0	1.5	Cytoplasmic
02935	dnaQ	DNA polymerase III subunit epsilon	No	Yes	100	0	0	1.5	Cytoplasmic
03621	dnaX	DNA polymerase III subunit tau	No	Yes	100	0	0	1.5	Cytoplasmic
00865	engA	GTP-binding protein engA	No	Yes	100	0	0	1.5	Cytoplasmic
03395	-	Esterase	No	Yes	100	0	0	1.5	Unknown
00814	era	GTP-binding protein Era	No	Yes	100	0	0	1.5	Cytoplasmic Membrane
02426	ffh	Signal recognition particle protein	No	Yes	100	0	0	1.5	Unknown
03305	fldA	Flavodoxin	No	Yes	100	0	0	1.5	Cytoplasmic
01808	frr	Ribosome-recycling factor	No	Yes	100	0	0	1.5	Cytoplasmic
01901	ftsA	Cell division protein ftsA	No	Yes	100	0	0	1.5	Cytoplasmic
00342	ftsE	Cell division ATP-binding protein ftsE	No	Yes	100	0	0	1.5	Cytoplasmic Membrane
01902	ftsQ	Cell division protein ftsQ	No	Yes	100	0	0	1.5	Unknown
31766	ftsY	cell division protein FtsY	No	Yes	100	0	0	1.5	Cytoplasmic
01900	ftsZ	Cell division protein ftsZ	No	Yes	100	0	0	1.5	Cytoplasmic
00802	grcA	Autonomous glycyl radical cofactor	No	Yes	100	0	0	1.5	Cytoplasmic
00493	groS	10 kDa chaperonin	No	Yes	100	0	0	1.5	Cytoplasmic
02429	grpE	Protein grpE	No	Yes	100	0	0	1.5	Cytoplasmic
04260	grxA	Glutaredoxin-1	No	Yes	100	0	0	1.5	Unknown
05147	grxD	Glutaredoxin-4	No	Yes	100	0	0	1.5	Unknown
00955	gyrA	DNA gyrase subunit A	No	Yes	100	0	0	1.5	Cytoplasmic
00051	gyrB	DNA gyrase subunit B	No	Yes	100	0	0	1.5	Cytoplasmic
03334	holA	DNA polymerase III subunit delta	No	Yes	100	0	0	1.5	Unknown
04913	holB	DNA polymerase III subunit delta'	No	Yes	100	0	0	1.5	Cytoplasmic
01304	holC	DNA polymerase III subunit chi	No	Yes	100	0	0	1.5	Cytoplasmic
02026	holD	DNA polymerase III subunit psi	No	Yes	100	0	0	1.5	Unknown
05587	-	hypothetical protein	No	Yes	100	0	0	1.5	Unknown
04221	infA	Translation initiation factor IF-1	No	Yes	100	0	0	1.5	Cytoplasmic
00812	lepB	Signal peptidase I	No	Yes	100	0	0	1.5	Cytoplasmic Membrane
00380	lexA	LexA repressor	No	Yes	100	0	0	1.5	Cytoplasmic
03557	ligA	DNA ligase	No	Yes	100	0	0	1.5	Cytoplasmic
03324	lnt	Apolipoprotein N-acyltransferase	No	Yes	100	0	0	1.5	Cytoplasmic Membrane
01465	lolB	Outer-membrane lipoprotein lolB	No	Yes	100	0	0	1.5	Unknown
04894	lolD	Lipoprotein-releasing system ATP-binding protein LolD	No	Yes	100	0	0	1.5	Cytoplasmic Membrane
31622	lptA	Lipopolysaccharide export system protein lptA	No	Yes	100	0	0	1.5	Unknown
31621	lptB	Lipopolysaccharide export system ATP-binding protein lptB	No	Yes	100	0	0	1.5	Cytoplasmic
00564	metF	5,10-methylenetetrahydrofolate reductase	Yes	No	100	0	No	1.5	Cytoplasmic
04187	mukF	Chromosome partition protein mukF	No	Yes	100	0	0	1.5	Cytoplasmic
01101	nusA	Transcription elongation protein nusA	No	Yes	100	0	0	1.5	Cytoplasmic
02044	nusB	N utilization substance protein B	No	Yes	100	0	0	1.5	Cytoplasmic
01354	nusG	Transcription antitermination protein nusG	No	Yes	100	0	0	1.5	Cytoplasmic
02784	parC	DNA topoisomerase 4 subunit A	No	Yes	100	0	0	1.5	Cytoplasmic
02791	parE	DNA topoisomerase 4 subunit B	No	Yes	100	0	0	1.5	Cytoplasmic
31944	ppiB	Peptidyl-prolyl cis-trans isomerase B	No	Yes	100	0	No	1.5	Cytoplasmic
31628	rimM	Ribosome maturation factor rimM	No	Yes	100	0	0	1.5	Cytoplasmic
00750	rplD	50S ribosomal protein L4	No	Yes	100	0	0	1.5	Cytoplasmic
00761	rplE	50S ribosomal protein L5	No	Yes	100	0	0	1.5	Cytoplasmic
01359	rplL	50S ribosomal protein L7/L12	No	Yes	100	0	0	1.5	Unknown
03996	rplM	50S ribosomal protein L13	No	Yes	100	0	0	1.5	Cytoplasmic
00774	rplQ	50S ribosomal protein L17	No	Yes	100	0	0	1.5	Cytoplasmic
00751	rplW	50S ribosomal protein L23	No	Yes	100	0	0	1.5	Cytoplasmic
00760	rplX	50S ribosomal protein L24	No	Yes	100	0	0	1.5	Cytoplasmic
04392	rplY	50S ribosomal protein L25	No	Yes	100	0	0	1.5	Cytoplasmic
00773	rpoA	DNA-directed RNA polymerase subunit alpha	No	Yes	100	0	0	1.5	Cytoplasmic
01360	rpoB	DNA-directed RNA polymerase subunit beta	No	Yes	100	0	0	1.5	Cytoplasmic
01361	rpoC	DNA-directed RNA polymerase subunit beta'	No	Yes	100	0	0	1.5	Cytoplasmic
01223	rpsF	30S ribosomal protein S6	No	Yes	100	0	0	1.5	Cytoplasmic
00741	rpsG	30S ribosomal protein S7	No	Yes	100	0	0	1.5	Cytoplasmic
00748	rpsJ	30S ribosomal protein S10	No	Yes	100	0	0	1.5	Cytoplasmic
00770	rpsM	30S ribosomal protein S13	No	Yes	100	0	0	1.5	Cytoplasmic
03337	-	hypothetical protein	No	Yes	100	0	0	1.5	Cytoplasmic
01621	ruvA	Holliday junction ATP-dependent DNA helicase ruvA	No	Yes	100	0	0	1.5	Cytoplasmic
01897	secA	Protein translocase subunit secA	No	Yes	100	0	0	1.5	Cytoplasmic
00212	secB	Protein-export protein secB	No	Yes	100	0	0	1.5	Cytoplasmic
02052	secF	Protein-export membrane protein secF	No	Yes	100	0	0	1.5	Cytoplasmic Membrane
00769	secY	Preprotein translocase subunit secY	No	Yes	100	0	0	1.5	Cytoplasmic Membrane
01556	-	YeaR domain-containing protein	No	Yes	100	0	0	1.5	Unknown
05342	topA	DNA topoisomerase 1	No	Yes	100	0	0	1.5	Cytoplasmic
00799	trxC	Thioredoxin-2	No	Yes	100	0	No	1.5	Cytoplasmic
00785	rimN	Putative ribosome maturation factor rimN	No	Yes	100	0	0	1.5	Cytoplasmic
02822	gcp	putative O-sialoglycoprotein endopeptidase	No	Yes	100	0	0	1.5	Extracellular
01810	tsf	Elongation factor Ts	No	Yes	100	0	0	1.5	Cytoplasmic
00738	tusC	Protein tusC	No	Yes	100	0	0	1.5	Cytoplasmic Membrane
03885	tusE	Sulfurtransferase tusE	No	Yes	100	0	0	1.5	Cytoplasmic
03588	-	hypothetical protein	No	Yes	100	0	0	1.5	Unknown
05425	-	tetratricopeptide repeat-containing protein	No	Yes	100	0	0	1.5	Cytoplasmic
04455	-	putative HTH-type transcriptional regulator	No	Yes	100	0	0	1.5	Cytoplasmic
01566	-	M22 peptidase-like protein	No	Yes	100	0	0	1.5	Unknown
03235	lptC	Lipopolysaccharide export system protein lptC	No	Yes	100	0	0	1.5	Unknown
00628	engB	putative GTP-binding protein engB	No	Yes	100	0	0	1.5	Cytoplasmic
00171	-	Pyruvate/Phosphoenolpyruvate kinase	No	No	100	0.47705	No	1.48	Unknown
01614	pykA	Pyruvate kinase II	No	No	100	0.47705	No	1.48	Cytoplasmic
02545	-	hypothetical protein	No	Yes	97.4359	0	0	1.47	Unknown
03436	-	putative ABC transport system ATP-binding component	No	Yes	97.4359	0	0	1.47	Cytoplasmic Membrane
31777	-	hypothetical protein	No	Yes	97.4359	0	0	1.47	Unknown
05084	hbdH1	D-beta-hydroxybutyrate dehydrogenase	No	Yes	97.4359	0	No	1.47	Cytoplasmic
02606	csrA	Carbon storage regulator	No	Yes	97.4359	0	0	1.47	Unknown
01795	dnaE	DNA polymerase III subunit alpha	No	Yes	97.4359	0	0	1.47	Cytoplasmic
00049	dnaN	DNA polymerase III subunit beta	No	Yes	97.4359	0	0	1.47	Cytoplasmic
00644	livF	High-affinity branched-chain amino acid transport ATP-binding protein livF	No	Yes	97.4359	0	0	1.47	Cytoplasmic Membrane
00629	polA	DNA polymerase I	No	Yes	97.4359	0	0	1.47	Cytoplasmic
04882	-	putative ribose-5-phosphate isomerase B	No	No	43.5897	0.02639	Yes	1.46	Unknown
05291	-	hypothetical protein	No	Yes	94.8718	0	0	1.45	Unknown
00739	tusB	Protein tusB	No	Yes	94.8718	0	0	1.45	Unknown
00403	-	Outer membrane protein assembly factor	No	Yes	94.8718	0	0	1.45	Outer Membrane
04886	pdxA	4-hydroxythreonine-4-phosphate dehydrogenase	No	No	43.5897	0.00721	Yes	1.44	Cytoplasmic
04359	-	putative oxidoreductase	No	Yes	92.3077	0	0	1.42	Cytoplasmic
03634	maa	Maltose O-acetyltransferase	No	No	100	0.4099	No	1.41	Cytoplasmic
04822	dhbE	2,3-dihydroxybenzoate-AMP ligase	No	No	35.8974	0.00052	Yes	1.36	Cytoplasmic Membrane
03781	rfbD	putative UDP-galactopyranose mutase	No	No	35.8974	0	Yes	1.36	Cytoplasmic
05544	-	Cell envelope integrity inner membrane protein	No	Yes	84.6154	0	0	1.35	Unknown
01130	-	Putative aldolase class 2 protein	No	Yes	84.6154	0	0	1.35	Cytoplasmic
03419	-	Transketolase domain-containing protein	No	No	17.9487	0.15259	Yes	1.33	Cytoplasmic
02978	-	hypothetical protein	No	Yes	82.0513	0	0	1.32	Unknown
00561	fsa	putative fructose-6-phosphate aldolase	No	No	100	0.31337	No	1.31	Cytoplasmic
04235	ltaE	Low specificity L-threonine aldolase	No	No	100	0.30736	No	1.31	Cytoplasmic
03418	-	Transketolase domain-containing protein	No	No	15.3846	0.15259	Yes	1.31	Cytoplasmic
01224	priB	Primosomal replication protein n	No	Yes	76.9231	0	0	1.27	Unknown
31943	asnB	Asparagine synthetase B glutamine-hydrolyzing	No	No	100	0.26087	No	1.26	Cytoplasmic
00558	ppc	Phosphoenolpyruvate carboxylase	No	No	100	0.20239	No	1.2	Cytoplasmic
04369	mtnE	Transaminase mtnE	No	No	97.4359	0.2259	No	1.2	Cytoplasmic
02161	fbaA	Fructose-bisphosphate aldolase class 2	No	No	100	0.1936	No	1.19	Cytoplasmic
03171	fbaB	Fructose-bisphosphate aldolase class 1	No	No	100	0.1936	No	1.19	Unknown
02715	-	putative Glucose/ribitol dehydrogenase	No	Yes	69.2308	0	0	1.19	Cytoplasmic
04600	-	Putative acyl-CoA dehydrogenase	No	No	100	0.17831	No	1.18	Cytoplasmic
02931	fadE	Acyl-coenzyme A dehydrogenase	No	No	100	0.17831	No	1.18	Cytoplasmic Membrane
00111	-	oxaloacetate decarboxylase	No	No	100	0.17368	No	1.17	Cytoplasmic
00972	nudI	Nucleoside triphosphatase nudI	No	No	94.8718	0.2223	No	1.17	Cytoplasmic
31590	dhfrXV	Dihydrofolate reductase type 15	No	No	5.12821	0.11203	Yes	1.16	Unknown
02368	-	Acyl-CoA dehydrogenase family protein	No	No	97.4359	0.17831	No	1.15	Unknown
03439	sdh	Serine 3-dehydrogenase	No	No	12.8205	0.02192	Yes	1.15	Cytoplasmic
02901	acoD	Dihydrolipoamide dehydrogenase	No	No	12.8205	0.02109	Yes	1.15	Cytoplasmic
03140	dcd	Deoxycytidine triphosphate deaminase	No	No	100	0.14208	No	1.14	Cytoplasmic
01154	speG	Spermidine N(1)-acetyltransferase	No	No	100	0.13712	No	1.14	Cytoplasmic
05189	deoC	Deoxyribose-phosphate aldolase	No	No	5.12821	0.07558	Yes	1.13	Cytoplasmic
03526	idhA	Inositol 2-dehydrogenase	No	No	0	0.11091	Yes	1.11	Unknown
00677	malQ	4-alpha-glucanotransferase	No	No	100	0.10534	No	1.11	Cytoplasmic
02428	-	cystathionine beta-synthase domain-containing protein	No	No	100	0.10428	No	1.1	Cytoplasmic Membrane
03130	sulI	Dihydropteroate synthase type-1	No	No	10.2564	0.00042159	Yes	1.1	Cytoplasmic
03933	-	Pirin-like protein	No	No	10.2564	0	Yes	1.1	Cytoplasmic
04130	-	Protein kinase-like domain-containing protein	No	No	10.2564	0	Yes	1.1	Cytoplasmic
01428	tgt	Queuine tRNA-ribosyltransferase	No	No	5.12821	0.0457	Yes	1.1	Cytoplasmic
01638	otsA	Alpha,alpha-trehalose-phosphate synthase UDP-forming	No	No	100	0.09404	No	1.09	Unknown
00965	-	2-keto-3-deoxy-L-rhamnonate aldolase	No	No	100	0.08621	No	1.09	Cytoplasmic
03749	glk	Glucokinase	No	No	100	0.08233	No	1.08	Cytoplasmic
05521	-	putative NADH flavin oxidoreductase	No	No	97.4359	0.10562	No	1.08	Cytoplasmic
31873	cbiF	Cobalt-precorrin-4 C(11)-methyltransferase	No	No	100	0.07566	No	1.08	Cytoplasmic
00625	hemN	Oxygen-independent coproporphyrinogen-III oxidase	No	No	100	0.07419	No	1.07	Cytoplasmic
03797	rmlA	Glucose-1-phosphate thymidylyltransferase in cps region	No	No	5.12821	0.02155	Yes	1.07	Cytoplasmic
05191	-	D-allulose-6-phosphate 3-epimerase	No	No	5.12821	0.02031	Yes	1.07	Cytoplasmic
00155	cdh	CDP-diacylglycerol pyrophosphatase	No	No	100	0.07026	No	1.07	Cytoplasmic Membrane
03878	mgsA	Methylglyoxal synthase	No	No	100	0.06905	No	1.07	Cytoplasmic
31530	rmlB	dTDP-D-glucose 4,6-dehydratase in cps region	No	No	5.12821	0.01438	Yes	1.07	Cytoplasmic
01147	-	NADP-dependent L-serine/L-allo-threonine dehydrogenase	No	No	100	0.06479	No	1.06	Cytoplasmic
02109	mmuM	Homocysteine S-methyltransferase	No	No	100	0.06441	No	1.06	Cytoplasmic
01206	-	Putative glycerophosphoryl diester phosphodiesterase	No	No	5.12821	0.01178	Yes	1.06	Cytoplasmic
01747	-	Succinate-semialdehyde dehydrogenase [NADP+]	No	No	100	0.06292	No	1.06	Cytoplasmic
01611	zwf	Glucose-6-phosphate 1-dehydrogenase	No	No	100	0.06026	No	1.06	Cytoplasmic
03795	rmlC	dTDP-4-dehydrorhamnose 3,5-epimerase in cps region	No	No	5.12821	0.00719	Yes	1.06	Unknown
04657	ppsA	Phosphoenolpyruvate synthase	No	No	100	0.05806	No	1.06	Cytoplasmic
31610	thiC	Phosphomethylpyrimidine synthase	No	No	100	0.05776	No	1.06	Cytoplasmic
04012	arrD	putative lysozyme from lambdoid prophage DLP12	No	No	5.12821	0.00526	Yes	1.06	Unknown
00707	rpe	Ribulose-phosphate 3-epimerase	No	No	100	0.05175	No	1.05	Cytoplasmic
03124	sul1	Dihydropteroate synthase type-1	No	No	5.12821	0.00042159	Yes	1.05	Cytoplasmic
01432	sulII	Dihydropteroate synthase type-2	No	No	5.12821	0.00042159	Yes	1.05	Cytoplasmic
01429	rsmH	Ribosomal RNA small subunit methyltransferase H	No	No	5.12821	1.23004e-05	Yes	1.05	Cytoplasmic
01430	-	Tryptophanyl-tRNA synthetase, partial	No	No	5.12821	0	Yes	1.05	Cytoplasmic
31580	merA	Mercuric reductase	No	No	5.12821	0	Yes	1.05	Cytoplasmic
03796	rmlD	dTDP-4-dehydrorhamnose reductase in cps region	No	No	5.12821	0	Yes	1.05	Cytoplasmic
00376	ubiC	Chorismate--pyruvate lyase	No	No	100	0.05045	No	1.05	Cytoplasmic
31803	gcvT	glycine cleavage system aminomethyltransferase T	No	No	100	0.04496	No	1.04	Cytoplasmic
31744	fdoH	Formate dehydrogenase-O iron-sulfur subunit	No	No	100	0.0422101	No	1.04	Cytoplasmic Membrane
00659	gntK	Thermoresistant gluconokinase	No	No	100	0.04186	No	1.04	Cytoplasmic
01858	panD	Aspartate 1-decarboxylase	No	No	100	0.04174	No	1.04	Unknown
04527	fdnH	Formate dehydrogenase, nitrate-inducible, iron-sulfur subunit	No	No	100	0.0406385	No	1.04	CytoplasmicMembrane
01792	-	Glyoxalase domain-containing protein	No	No	100	0.04059	No	1.04	Cytoplasmic
02306	eutE	Ethanolamine utilization protein eutE	No	No	100	0.04054	No	1.04	Unknown
00379	dgkA	Diacylglycerol kinase	No	No	100	0.03418	No	1.03	Cytoplasmic Membrane
01648	-	Ribose/galactose isomerase family protein	No	No	100	0.034	No	1.03	Unknown
04086	ansB	L-asparaginase	No	No	97.4359	0.05802	No	1.03	Unknown
01610	edd	Phosphogluconate dehydratase	No	No	97.4359	0.05743	No	1.03	Cytoplasmic
05479	guaD	Guanine deaminase	No	No	100	0.0285	No	1.03	Cytoplasmic
00351	aceA	Isocitrate lyase	No	No	100	0.02805	No	1.03	Cytoplasmic
05584	-	putative pyruvate-flavodoxin oxidoreductase	No	No	100	0.0276252	No	1.03	Cytoplasmic Membrane
02913	gpt	Xanthine phosphoribosyltransferase	No	No	100	0.02597	No	1.03	Cytoplasmic
03141	udk	Uridine kinase	No	No	100	0.02468	No	1.02	Cytoplasmic
04751	ahcY	Adenosylhomocysteinase	No	No	100	0.023966	No	1.02	Cytoplasmic
05202	glxK	Glycerate kinase	No	No	100	0.02256	No	1.02	Cytoplasmic
00690	pckA	Phosphoenolpyruvate carboxykinase	No	No	100	0.02213	No	1.02	Cytoplasmic
01523	pckA	Phosphoenolpyruvate carboxykinase ATP	No	No	100	0.02213	No	1.02	Cytoplasmic
02856	lsrF	putative aldolase LsrF	No	No	100	0.02045	No	1.02	Cytoplasmic
31492	nrdD	Anaerobic ribonucleoside-triphosphate reductase	No	No	100	0.01864	No	1.02	Cytoplasmic
05588	ldhA	D-lactate dehydrogenase	No	No	100	0.01587	No	1.02	Cytoplasmic
01257	mpl	UDP-N-acetylmuramate:L-alanyl-gamma-D-glutamyl-meso-diaminopimelate ligase	No	No	100	0.01564	No	1.02	Cytoplasmic
04706	purU	Formyltetrahydrofolate deformylase	No	No	100	0.01534	No	1.02	Cytoplasmic
04533	-	Glyoxalase/fosfomycin resistance/dioxygenase domain-containing protein	No	No	97.4359	0.04059	No	1.01	Unknown
00512	frdC	Fumarate reductase subunit C	No	No	100	0.01394	No	1.01	Cytoplasmic Membrane
00511	frdD	Fumarate reductase subunit D	No	No	100	0.01394	No	1.01	Cytoplasmic Membrane
05467	dat	Diaminobutyrate--2-oxoglutarate aminotransferase	No	No	100	0.01393	No	1.01	Cytoplasmic
01488	-	Sulphatase-modifying factor domain-containing protein	No	Yes	51.2821	0	0	1.01	Unknown
01549	dadB	Alanine racemase, catabolic	No	No	100	0.01151	No	1.01	Cytoplasmic
00390	alr	Alanine racemase, biosynthetic	No	No	100	0.01151	No	1.01	Cytoplasmic
03615	gsk	Inosine-guanosine kinase	No	No	100	0.01097	No	1.01	Cytoplasmic
04955	ghrA	Glyoxylate/hydroxypyruvate reductase A bifunctional protein	No	No	100	0.01055	No	1.01	Cytoplasmic
01284	treC	Trehalose-6-phosphate hydrolase	No	No	100	0.00891	No	1.01	Cytoplasmic
01864	hpt	Hypoxanthine phosphoribosyltransferase	No	No	100	0.00803	No	1.01	Cytoplasmic
00257	-	Xylose isomerase domain-containing protein	No	No	100	0.00723	No	1.01	Cytoplasmic
03695	-	Xylose isomerase-like TIM barrel	No	No	100	0.00723	No	1.01	Unknown
03217	nanE	putative N-acetylmannosamine-6-phosphate 2-epimerase	No	No	100	0.00677	No	1.01	Unknown
02200	idi	Isopentenyl-diphosphate Delta-isomerase	No	No	100	0.00675	No	1.01	Cytoplasmic
05320	fdhF	Formate dehydrogenase H	No	No	100	0.00636983	No	1.01	Cytoplasmic
03551	ptsI	Phosphoenolpyruvate-protein phosphotransferase	No	No	100	0.00571	No	1.01	Cytoplasmic
03017	-	Putative acyl-CoA thioester hydrolase	No	No	100	0.00425	No	1	Outer Membrane
05376	-	Acyl-CoA thioester hydrolase	No	No	100	0.00425	No	1	Unknown
01863	can	Carbonic anhydrase 2	No	No	100	0.0039998	No	1	Cytoplasmic
05122	cynT	Carbonic anhydrase 1	No	No	100	0.0039998	No	1	Cytoplasmic
01330	-	Carbonic anhydrase 2	No	No	100	0.0039998	No	1	Cytoplasmic
04279	rimO	Ribosomal protein S12 methylthiotransferase RimO	No	No	100	0.00356702	No	1	Cytoplasmic
02527	-	Phenolic acid decarboxylase subunit C	No	No	100	0.00323034	No	1	Cytoplasmic
04709	narI	Respiratory nitrate reductase 1 gamma chain	No	No	0	0.00244722	Yes	1	Cytoplasmic Membrane
05261	glsA	Glutaminase	No	No	100	0.00234	No	1	Cytoplasmic Membrane
31540	asnA	Aspartate--ammonia ligase	No	No	100	0.00214	No	1	Cytoplasmic
03684	cyoB	Ubiquinol oxidase subunit 1	No	No	100	0.00208378	No	1	Cytoplasmic Membrane
03908	agp	Glucose-1-phosphatase	No	No	100	0.0013	No	1	Periplasmic
04414	fruK	1-phosphofructokinase	No	No	100	0.00115	No	1	Cytoplasmic
31509	ddc	L-2,4-diaminobutyrate decarboxylase	No	No	100	0.00106301	No	1	Cytoplasmic
00488	aspA	Aspartate ammonia-lyase	No	No	100	0.00103	No	1	Cytoplasmic
01009	folX	D-erythro-7,8-dihydroneopterin triphosphate epimerase	No	No	100	0.000686658	No	1	Cytoplasmic
02814	ureA	Urease subunit gamma	No	No	100	0.000615429	No	1	Cytoplasmic
02815	ureB	Urease subunit beta	No	No	100	0.000615429	No	1	Cytoplasmic
04728	-	putative glucose-6-phosphate 1-epimerase	No	No	100	0.00052	No	1	Cytoplasmic
05118	-	putative chloramphenicol acetyltransferase	No	No	100	0.000484832	No	1	Unknown
04508	nhoA	N-hydroxyarylamine O-acetyltransferase	No	No	100	0.000484832	No	1	Cytoplasmic
00160	fpr	Ferredoxin--NADP reductase	No	No	100	3.00497e-05	No	1	Cytoplasmic
02519	pcm	Protein-L-isoaspartate O-methyltransferase	No	No	100	1.23004e-05	No	1	Cytoplasmic
00163	trmH	tRNA guanosine-2'-O-methyltransferase	No	No	100	1.23004e-05	No	1	Cytoplasmic
03192	bglX	Periplasmic beta-glucosidase	No	No	100	1e-05	No	1	Periplasmic
00963	glpB	Anaerobic glycerol-3-phosphate dehydrogenase subunit B	No	No	100	1e-05	No	1	Cytoplasmic Membrane
31495	gppA	Guanosine-5'-triphosphate,3'-diphosphate pyrophosphatase	No	No	100	1e-05	No	1	Cytoplasmic
04522	-	Toluate 1,2-dioxygenase electron transfer component	No	No	100	2.56649e-06	No	1	Cytoplasmic
05648	-	Phosphotransferase system EIIB/cysteine	No	No	100	0	0	1	Cytoplasmic Membrane
00522	artJ	ABC transporter arginine-binding protein 1	No	No	100	0	0	1	Periplasmic
05336	-	putative siderophore transport system ATP-binding protein	No	No	100	0	0	1	Cytoplasmic Membrane
01315	-	putative HTH-type transcriptional regulator	No	No	100	0	0	1	Cytoplasmic
03693	-	hypothetical protein	No	No	100	0	0	1	Unknown
01529	livJ	ABC-type high-affinity branched-chain amino acid transport system	No	No	100	0	0	1	Periplasmic
05236	-	hypothetical protein	No	No	100	0	0	1	Unknown
04494	-	putative acyltransferase	No	No	100	0	0	1	Cytoplasmic
04497	fliY	Cystine-binding periplasmic protein	No	No	100	0	0	1	Periplasmic
00050	recF	DNA replication and repair protein recF	No	No	100	0	0	1	Cytoplasmic
00069	aglB	6-phospho-alpha-glucosidase	No	No	100	0	No	1	Cytoplasmic
04947	mdoG	Glucans biosynthesis protein G	No	No	100	0	0	1	Periplasmic
00120	-	AcrB-like protein	No	No	100	0	0	1	Cytoplasmic Membrane
03202	arbG	Beta-glucoside operon antiterminator	No	No	100	0	0	1	Cytoplasmic
03348	-	putative hydrolase	No	No	100	0	0	1	Cytoplasmic
00216	lldD	L-lactate dehydrogenase	No	No	100	0	No	1	Cytoplasmic
00623	ntrB	Nitrogen regulation protein ntrB	No	No	100	0	0	1	Cytoplasmic Membrane
31835	ascG	HTH-type transcriptional regulator AscG	No	No	100	0	0	1	Cytoplasmic
03718	mlrA	HTH-type transcriptional regulator mlrA	No	No	100	0	0	1	Cytoplasmic
00410	-	putative spermidine/putrescine-binding periplasmic	No	No	100	0	0	1	Periplasmic
02139	nlpC	putative lipoprotein nlpC	No	No	100	0	0	1	Unknown
01320	ioH	Protein iolH	No	No	100	0	0	1	Cytoplasmic
00706	dam	DNA adenine methylase	No	No	100	0	0	1	Unknown
00169	-	Chloride channel, voltage gated protein	No	No	100	0	0	1	Cytoplasmic Membrane
05234	-	AraC family transcriptional regulator	No	No	100	0	0	1	Cytoplasmic
04490	-	luciferase-like monooxygenase	No	No	100	0	0	1	Cytoplasmic
05327	-	Putative glyoxalase I, nickel isomerase	No	No	100	0	0	1	Unknown
01363	-	PEP-sugar phosphotransferase enzyme IIA subunit	No	No	100	0	0	1	Cytoplasmic
01008	-	putative disulfide bond reductase	No	No	100	0	0	1	Cytoplasmic
04175	-	putative HTH-type transcriptional regulator	No	No	100	0	0	1	Cytoplasmic
01754	-	2-hydroxyglutaryl-CoA dehydratase	No	No	100	0	No	1	Cytoplasmic
03199	mdtQ	Multidrug resistance outer membrane protein mdtQ	No	No	100	0	0	1	Outer Membrane
03343	-	hypothetical protein	No	No	100	0	0	1	Cytoplasmic
04296	-	putative alpha-xylosidase	No	No	100	0	No	1	Unknown
00408	-	Metallo-beta-lactamase superfamily protein	No	No	100	0	0	1	Unknown
03708	-	GCN5-related N-acetyltransferase	No	No	100	0	0	1	Unknown
03750	-	Putative ion-transport protein	No	No	100	0	0	1	Cytoplasmic Membrane
03147	dctA	C4-dicarboxylate transport protein	No	No	100	0	0	1	Cytoplasmic Membrane
04617	-	hypothetical protein	No	No	100	0	0	1	Cytoplasmic Membrane
03408	-	MbtH-like protein	No	No	100	0	0	1	Unknown
02548	-	putative HTH-type transcriptional regulator	No	No	100	0	0	1	Cytoplasmic
05200	-	SMP-30/Gluconolaconase/LRE domain-containing protein	No	No	100	0	0	1	Unknown
00323	padC	putative phenolic acid decarboxylase	No	No	100	0	0	1	Cytoplasmic
03546	-	hypothetical protein	No	No	100	0	0	1	Cytoplasmic
04294	lacI	HTH transcriptional regulator, LacI	No	No	100	0	0	1	Cytoplasmic
02204	-	hypothetical protein	No	No	100	0	0	1	Unknown
00969	BWG_202	CinA-like protein	No	No	100	0	0	1	Unknown
01925	-	putative oxidoreductase	No	No	100	0	0	1	Cytoplasmic
05604	msgA	Virulence protein msgA	No	No	100	0	0	1	Unknown
04668	-	LysR family transcriptional regulator	No	No	100	0	0	1	Cytoplasmic
04569	-	hypothetical protein	No	No	100	0	0	1	Periplasmic
04754	ltrA	putative HTH-type transcriptional regulator ltrA	No	No	100	0	0	1	Cytoplasmic
04660	-	hypothetical protein	No	No	100	0	0	1	Cytoplasmic Membrane
04931	-	hypothetical protein	No	No	100	0	0	1	Cytoplasmic
04489	-	hypothetical protein	No	No	100	0	0	1	Unknown
02184	-	hypothetical protein	No	No	100	0	0	1	Unknown
01637	uspC	Universal stress protein C	No	No	100	0	0	1	Cytoplasmic
02478	-	N-acetyltransferase	No	No	100	0	0	1	Cytoplasmic Membrane
03883	-	putative HTH-type transcriptional regulator	No	No	100	0	0	1	Cytoplasmic
31915	-	putative Mg2+ transporter CorA family protein	No	No	100	0	0	1	Cytoplasmic Membrane
05375	pfeA	Ferric enterobactin receptor	No	No	100	0	0	1	Outer Membrane
03560	-	putative HTH-type transcriptional regulator	No	No	100	0	0	1	Cytoplasmic
05003	-	hypothetical protein	No	No	100	0	0	1	Unknown
31618	-	PTS system protein, mannose/fructose/sorbose family, IIB component	No	No	100	0	0	1	Cytoplasmic
04616	-	putative ABC transporter ATP-binding protein	No	No	100	0	0	1	Cytoplasmic Membrane
01302	-	GCN5-related N-acetyltransferase	No	No	100	0	0	1	Cytoplasmic
05315	fbpC	Fe(3+) ions import ATP-binding protein FbpC	No	No	100	0	0	1	Cytoplasmic Membrane
05204	-	putative oxidoreductase	No	No	100	0	0	1	Periplasmic
03511	-	putative ABC transporter	No	No	100	0	0	1	Cytoplasmic Membrane
00145	pagL	Phospho-alpha-glucosidase pagL	No	No	100	0	No	1	Cytoplasmic
31520	aroE	Shikimate dehydrogenase	No	No	100	0	0	1	Cytoplasmic
03180	-	hypothetical protein	No	No	100	0	0	1	Unknown
00100	-	PEP-sugar phosphotransferase enzyme IIA subunit	No	No	100	0	0	1	Cytoplasmic
02865	-	B3/B4 domain-containing protein	No	No	100	0	0	1	Unknown
02574	hycC	Formate hydrogenlyase subunit 3	No	No	100	0	0	1	Cytoplasmic Membrane
00788	-	hypothetical protein	No	No	100	0	0	1	Cytoplasmic
31556	hydN	Electron transport protein hydN	No	No	100	0	0	1	Cytoplasmic
03929	-	Peroxidase	No	No	100	0	0	1	Periplasmic
04483	-	Amidohydrolase family protein	No	No	100	0	0	1	Cytoplasmic
00134	-	NUDIX hydrolase protein	No	No	100	0	0	1	Cytoplasmic Membrane
00866	-	putative oxidoreductase	No	No	100	0	0	1	Cytoplasmic
03189	-	Putative osmoprotectant uptake system ATP-binding protein	No	No	100	0	0	1	Cytoplasmic Membrane
03422	-	putative glutathione S-transferase	No	No	100	0	No	1	Unknown
03480	-	putative oxidoreductase	No	No	100	0	0	1	Unknown
00140	-	Zinc-type alcohol dehydrogenase-like protein	No	No	100	0	0	1	Cytoplasmic
05238	-	Oxidoreductase, 2OG-Fe(II) oxygenase family protein	No	No	100	0	0	1	Cytoplasmic
04719	nasD	Nitrate transport protein nasD	No	No	100	0	0	1	Cytoplasmic Membrane
02208	-	Putative transcriptional regulator	No	No	100	0	0	1	Cytoplasmic
04266	-	putative HTH-type transcriptional regulator	No	No	100	0	0	1	Cytoplasmic
00818	-	putative ferredoxin-like protein	No	No	100	0	0	1	Unknown
01104	-	hypothetical protein	No	No	100	0	0	1	Unknown
04326	perR	HTH-type transcriptional regulator perR	No	No	100	0	0	1	Cytoplasmic
32174	-	PRD domain-containing protein	No	No	100	0	0	1	Unknown
01279	-	Helix-turn-helix protein RpiR	No	No	100	0	0	1	Cytoplasmic Membrane
05353	trpH	Protein trpH	No	No	100	0	0	1	Cytoplasmic
02061	-	putative phosphotransferase system, lactose/cellobiose-specific IIB subunit	No	No	100	0	0	1	Unknown
03145	-	Signal transduction response regulator	No	No	100	0	0	1	Cytoplasmic
00726	-	hypothetical protein	No	No	100	0	0	1	Unknown
02471	-	fructosamine deglycase	No	No	100	0	0	1	Cytoplasmic
00072	-	hypothetical protein	No	No	100	0	0	1	Unknown
00109	-	LysR family transcriptional regulator	No	No	100	0	0	1	Cytoplasmic
00124	-	GCN5-related N-acetyltransferase	No	No	100	0	0	1	Unknown
00130	-	putative peroxidase-related protein	No	No	100	0	0	1	Unknown
00193	-	putative glycosyltransferase in waa region	No	No	100	0	0	1	Cytoplasmic
00252	pcaK	4-hydroxybenzoate transporter	No	No	100	0	0	1	Cytoplasmic Membrane
00279	-	putative cellulose synthase operon protein D	No	No	100	0	0	1	Unknown
00301	-	GCN5-related N-acetyltransferase	No	No	100	0	0	1	Cytoplasmic
00322	-	LysR family transcriptional regulator	No	No	100	0	0	1	Cytoplasmic
00345	-	HTH transcriptional regulator, GntR protein	No	No	100	0	0	1	Cytoplasmic
00363	-	LpxA-like domain-containing transferase	No	No	100	0	0	1	Unknown
00603	-	putative HTH-type transcriptional regulator	No	No	100	0	0	1	Cytoplasmic
00927	-	putative arylsulfatase regulator	No	No	100	0	0	1	Cytoplasmic
00930	-	HTH-type transcriptional regulator	No	No	100	0	0	1	Cytoplasmic
00935	-	Beta-lactamase-related protein	No	No	100	0	0	1	Unknown
00936	nudK	GDP-mannose pyrophosphatase nudK	No	No	100	0	0	1	Cytoplasmic
00947	alkB	Alpha-ketoglutarate-dependent dioxygenase alkB	No	No	100	0	0	1	Unknown
01007	-	GST-like protein	No	No	100	0	0	1	Cytoplasmic
01012	-	GCN5-related N-acetyltransferase	No	No	100	0	0	1	Unknown
01166	-	Thermostable carboxypeptidase 1	No	No	100	0	0	1	Cytoplasmic
01233	-	AraC-family transcriptional regulator	No	No	100	0	0	1	Cytoplasmic
01310	-	Sugar epimerase domain-containing protein	No	No	100	0	0	1	Cytoplasmic
01322	-	putative sn-glycerol-3-phosphate-binding periplasmic protein	No	No	100	0	0	1	Periplasmic
01373	rsd	Regulator of sigma D	No	No	100	0	0	1	Cytoplasmic
01524	-	LysR family transcriptional regulator	No	No	100	0	0	1	Cytoplasmic
01623	-	putative transcriptional regulatory protein	No	No	100	0	0	1	Cytoplasmic
01963	-	hypothetical protein	No	No	100	0	0	1	Unknown
02041	-	Aldo/keto reductase domain-containing protein	No	No	100	0	No	1	Cytoplasmic
02060	ulaC	putative ascorbate-specific phosphotransferase enzyme IIA component ulaC	No	No	100	0	0	1	Cytoplasmic
02065	-	putative amidohydrolase	No	No	100	0	0	1	Cytoplasmic
02115	-	branched-chain amino-acid ABC transport system periplasmic binding protein	No	No	100	0	0	1	Periplasmic
02183	-	hypothetical protein	No	No	100	0	0	1	Unknown
02196	dsbC	Thiol:disulfide interchange protein DsbC	No	No	100	0	0	1	Periplasmic
02206	kefF	Glutathione-regulated potassium-efflux system ancillary protein	No	No	100	0	0	1	Cytoplasmic
02210	-	hypothetical protein	No	No	100	0	0	1	Unknown
02219	mdtN	Multidrug resistance protein mdtN	No	No	100	0	0	1	Cytoplasmic Membrane
02222	-	acyltransferase domain-containing protein	No	No	100	0	0	1	Cytoplasmic
02365	-	putative lipoprotein	No	No	100	0	0	1	Cytoplasmic Membrane
02376	-	hypothetical protein	No	No	100	0	0	1	Unknown
02484	-	Endoribonuclease L-PSP family protein	No	No	100	0	0	1	Cytoplasmic
02524	-	putative HTH-type transcriptional regulator	No	No	100	0	0	1	Cytoplasmic Membrane
02541	hmuU	Hemin transport system permease protein HmuU	No	No	100	0	0	1	Cytoplasmic Membrane
02546	-	putative thiamin pyrophosphate enzyme	No	No	100	0	0	1	Cytoplasmic
02554	galR	HTH-type transcriptional regulator galR	No	No	100	0	0	1	Cytoplasmic
02785	-	AraC family transcriptional regulator	No	No	100	0	0	1	Cytoplasmic
02827	mug	G/U mismatch-specific DNA glycosylase	No	No	100	0	0	1	Unknown
02915	-	putative Acyl-CoA N-acyltransferase	No	No	100	0	0	1	Unknown
03035	eptA	Phosphoethanolamine transferase eptA	No	No	100	0	0	1	Cytoplasmic Membrane
03162	-	Phosphatase	No	No	100	0	0	1	Cytoplasmic
03329	hpmB	Hemolysin transporter protein hpmB	No	No	100	0	0	1	Outer Membrane
03367	rbsB	D-ribose-binding protein	No	No	100	0	0	1	Periplasmic
03368	-	putative ABC transporter	No	No	100	0	0	1	Cytoplasmic Membrane
03378	purR	HTH-type transcriptional repressor purR	No	No	100	0	0	1	Cytoplasmic
03421	glpK	Glycerol kinase	No	No	100	0	No	1	Cytoplasmic
03510	-	putative ABC transporter permease protein	No	No	100	0	0	1	Cytoplasmic Membrane
03525	-	Transcriptional regulator, LacI family	No	No	100	0	0	1	Cytoplasmic
03547	-	putative aminotransferase, class I/classII	No	No	100	0	0	1	Cytoplasmic
03565	mocC	Rhizopine catabolism protein mocC	No	No	100	0	0	1	Cytoplasmic
03576	-	hypothetical protein	No	No	100	0	0	1	Cytoplasmic
03666	-	hypothetical protein	No	No	100	0	0	1	Cytoplasmic
03692	ksdD	3-oxosteroid 1-dehydrogenase	No	No	100	0	No	1	Cytoplasmic Membrane
03717	blc	Outer membrane lipoprotein blc	No	No	100	0	0	1	Outer Membrane
03829	-	Esterase	No	No	100	0	0	1	Unknown
03833	acrD	putative aminoglycoside efflux pump	No	No	100	0	0	1	Cytoplasmic Membrane
03907	-	putative HTH-type transcriptional regulator	No	No	100	0	0	1	Cytoplasmic
04109	-	putative HTH-type transcriptional regulator	No	No	100	0	0	1	Cytoplasmic
04239	-	putative diguanylate cyclase	No	No	100	0	No	1	Cytoplasmic Membrane
04278	rafB	Raffinose permease	No	No	100	0	0	1	Cytoplasmic Membrane
04316	-	hypothetical protein	No	No	100	0	0	1	CytoplasmicMembrane
04445	xylB	Aryl-alcohol dehydrogenase	No	No	100	0	No	1	Cytoplasmic
04486	-	hypothetical protein	No	No	100	0	0	1	Unknown
04496	gluA	Glutamate transport ATP-binding protein gluA	No	No	100	0	0	1	Cytoplasmic Membrane
04574	oxyR	morphology and auto-aggregation control protein	No	No	100	0	0	1	Cytoplasmic
04637	lldD	L-lactate dehydrogenase cytochrome	No	No	100	0	No	1	Cytoplasmic
04640	-	putative TetR-family trancriptional regulatory protein	No	No	100	0	0	1	Unknown
04641	-	ABC-type transport system, permease component	No	No	100	0	0	1	Cytoplasmic Membrane
04644	-	putative ABC transporter permease protein	No	No	100	0	0	1	Cytoplasmic Membrane
04753	-	putative tautomerase	No	No	100	0	0	1	Cytoplasmic
04757	-	hypothetical protein	No	No	100	0	0	1	Cytoplasmic Membrane
04770	pmrD	Signal transduction protein pmrD	No	No	100	0	0	1	Unknown
04868	-	putative HTH-type transcriptional regulator	No	No	100	0	0	1	Cytoplasmic
04941	-	hypothetical protein	No	No	100	0	0	1	Cytoplasmic
04984	-	NodT family RND efflux system outer membrane lipoprotein	No	No	100	0	0	1	Outer Membrane
04987	-	Transcriptional regulator slyA	No	No	100	0	0	1	Cytoplasmic
04996	cycA	D-serine/D-alanine/glycine transporter	No	No	100	0	0	1	Cytoplasmic Membrane
05113	-	Oligopeptide ABC transport system ATP-binding component	No	No	100	0	0	1	Cytoplasmic Membrane
05133	-	decarboxylase family protein	No	No	100	0	0	1	Cytoplasmic
05150	nemA	N-ethylmaleimide reductase	No	No	100	0	No	1	Cytoplasmic
05211	-	PTS family enzyme IIA/FPr	No	No	100	0	0	1	Cytoplasmic
05219	-	Fimbrial-like protein	No	No	100	0	0	1	Extracellular
05221	-	Putative outer membrane usher protein	No	No	100	0	0	1	Outer Membrane
05332	-	RpiR family transcriptional regulator	No	No	100	0	0	1	Unknown
05334	-	Putative iron compound ABC transport system permease component	No	No	100	0	0	1	Cytoplasmic Membrane
05337	-	putative TonB-dependent receptor	No	No	100	0	0	1	Outer Membrane
05365	-	putative dehydrogenase	No	No	100	0	0	1	Unknown
05412	-	Quinone oxidoreductase PIG3	No	No	100	0	0	1	Cytoplasmic
05470	-	putative ABC transporter ATP-binding protein	No	No	100	0	0	1	Cytoplasmic Membrane
05481	-	Transcriptional regulator, GntR family	No	No	100	0	0	1	Cytoplasmic
05488	-	AraC family transcriptional regulator	No	No	100	0	0	1	Unknown
05596	-	putative oxidoreductase	No	No	100	0	0	1	Unknown
31620	rspB	Starvation-sensing protein rspB	No	No	100	0	0	1	Cytoplasmic
31635	-	S-adenosyl-L-methionine-dependent methyltransferase	No	No	100	0	0	1	Unknown
31775	acrE	Acriflavine resistance protein E	No	No	100	0	0	1	Cytoplasmic Membrane
31822	-	LysR family regulatory protein	No	No	100	0	0	1	Cytoplasmic
31956	-	putative HTH-type transcription regulator	No	No	100	0	0	1	Unknown
31984	-	Cytotoxic necrotizing domain-containing protein	No	No	100	0	0	1	Unknown
31999	-	putative HTH-type transcription regulator	No	No	100	0	0	1	Cytoplasmic Membrane
00138	-	hypothetical protein	No	No	100	0	0	1	Cytoplasmic Membrane
01477	-	Type VI secretion system domain-containing protein	No	No	100	0	0	1	Unknown
05205	-	LysR family transcriptional regulator	No	No	100	0	0	1	Cytoplasmic
04950	betI	HTH-type transcriptional regulator betI	No	No	100	0	0	1	Cytoplasmic
03391	-	plasmid stabilization system, cytotoxic translational repressor protein	No	No	100	0	0	1	Unknown
00939	-	hypothetical protein	No	No	100	0	0	1	Unknown
01086	-	putative excinuclease ABC	No	No	100	0	0	1	Cytoplasmic
04932	rimJ	Ribosomal-protein-alanine acetyltransferase	No	No	100	0	0	1	Cytoplasmic
05476	-	Lambda repressor-like, DNA-binding domain-containing protein	No	No	100	0	0	1	Cytoplasmic
05128	-	LysR family transcriptional regulator	No	No	100	0	0	1	Cytoplasmic
04598	-	taurine ABC superfamily ATP binding cassette transporter, binding protein	No	No	100	0	0	1	Unknown
04602	czcR	HTH-type transcriptional regulator czcR	No	No	100	0	0	1	Cytoplasmic
00141	-	hypothetical protein	No	No	100	0	0	1	Unknown
31592	-	GCN5-related N-acetyltransferase	No	No	100	0	0	1	Unknown
03823	gcvR	Glycine cleavage system transcriptional repressor	No	No	100	0	0	1	Cytoplasmic
05012	malI	Maltose regulon regulatory protein malI	No	No	100	0	0	1	Cytoplasmic
04448	-	putative LpxA-like enzyme	No	No	100	0	0	1	Cytoplasmic
04447	rimL	Ribosomal-protein-serine acetyltransferase	No	No	100	0	0	1	Cytoplasmic Membrane
04722	nasR	Nitrate regulatory protein	No	No	100	0	0	1	Cytoplasmic
03292	-	Inner membrane transporter	No	No	100	0	0	1	Cytoplasmic Membrane
31815	-	aldehyde dehydrogenase domain-containing protein	No	No	100	0	0	1	Cytoplasmic
04867	-	hypothetical protein	No	No	100	0	0	1	Unknown
31551	-	LysR family transcriptional regulator	No	No	100	0	0	1	Cytoplasmic
02522	-	hypothetical protein	No	No	100	0	0	1	Unknown
03146	-	LuxR family transcriptional regulator	No	No	100	0	0	1	Cytoplasmic
05245	-	Putative prolyl endopeptidase	No	No	100	0	0	1	Unknown
00680	gntX	Protein gntX	No	No	100	0	0	1	Cytoplasmic
00144	-	RpiR family transcriptional regulator protein	No	No	100	0	0	1	Unknown
03424	-	putative HTH-type transcriptional regulator	No	No	100	0	0	1	Cytoplasmic
00129	-	50S ribosomal protein L21	No	No	100	0	0	1	Unknown
04436	-	hypothetical protein	No	No	100	0	0	1	Cytoplasmic
03380	-	putative MFS general substrate transporter	No	No	100	0	0	1	Cytoplasmic Membrane
03360	-	hypothetical protein	No	No	100	0	0	1	Unknown
01518	-	LysR family transcriptional regulator protein	No	No	100	0	0	1	Cytoplasmic
04642	ltrA	putative HTH-type transcriptional regulator ltrA	No	No	100	0	0	1	Cytoplasmic
00634	-	hypothetical protein	No	No	100	0	0	1	Unknown
00613	-	PilT domain-containing protein	No	No	100	0	0	1	Unknown
03761	-	putative HTH-type transcriptional regulator	No	No	100	0	0	1	Unknown
31608	-	putative lipoprotein	No	No	100	0	0	1	Unknown
02736	-	alanine racemase domain-containing protein	No	No	100	0	0	1	Cytoplasmic
05196	-	putative CoA transferase	No	No	100	0	0	1	Cytoplasmic
04988	-	LysR family transcriptional regulator	No	No	100	0	0	1	Cytoplasmic
02123	-	Amino acid ABC superfamily ATP binding cassette transporter, ABC protein	No	No	100	0	0	1	Cytoplasmic Membrane
03574	-	hypothetical protein	No	No	100	0	0	1	Unknown
01539	-	Proteasome subunit alpha/beta domain-containing protein	No	No	100	0	0	1	Unknown
05303	-	putative subunit of heme lyase	No	No	100	0	0	1	Cytoplasmic Membrane
02211	-	hypothetical protein	No	No	100	0	0	1	Unknown
01262	-	hypothetical protein	No	No	100	0	0	1	Cytoplasmic
01683	-	LysR family transcriptional regulator	No	No	100	0	0	1	Cytoplasmic
02758	-	putative HTH-type transcriptional regulator	No	No	100	0	0	1	Cytoplasmic
01258	-	GCN5-related N-acetyltransferase	No	No	100	0	0	1	Cytoplasmic
04741	-	putative HTH-type transcriptional regulator	No	No	100	0	0	1	Cytoplasmic
04764	-	hypothetical protein	No	No	100	0	0	1	Cytoplasmic Membrane
04402	rtn	Protein rtn	No	No	100	0	0	1	Cytoplasmic Membrane
03721	-	putative flavin-containing monoamine oxidase AofH	No	No	100	0	0	1	Cytoplasmic Membrane
04430	-	putative transporter protein	No	No	100	0	0	1	Cytoplasmic Membrane
03689	-	hypothetical protein	No	No	100	0	0	1	Cytoplasmic
00552	sthA	Soluble pyridine nucleotide transhydrogenase	No	No	100	0	No	1	Cytoplasmic
01525	braG	High-affinity branched-chain amino acid transport ATP-binding protein braG	No	No	100	0	0	1	Cytoplasmic Membrane
04638	mdtB	Multidrug resistance protein mdtB	No	No	100	0	0	1	Cytoplasmic Membrane
02765	-	Thioredoxin-like fold domain-containing protein	No	No	100	0	0	1	Unknown
02034	-	YbaK/aminoacyl-tRNA synthetase-associated domain-containing protein	No	No	100	0	0	1	Cytoplasmic
31765	-	reductase SDR family protein	No	No	100	0	0	1	Cytoplasmic
00113	-	putative 6-phosphogluconate dehydrogenase	No	No	100	0	0	1	Cytoplasmic
02480	-	HTH-type transcriptional regulator	No	No	100	0	0	1	Cytoplasmic
00686	-	hypothetical protein	No	No	100	0	0	1	Cytoplasmic
05382	-	putative symporter	No	No	100	0	0	1	Cytoplasmic Membrane
00359	-	Sodium/bile acid symporter family protein	No	No	100	0	0	1	Cytoplasmic Membrane
02215	-	PTR2/POT transporter family protein	No	No	100	0	0	1	Cytoplasmic Membrane
05475	-	TIM barrel domain-containing protein	No	No	100	0	0	1	Cytoplasmic
02557	-	Cellobiose permease IIC component	No	No	100	0	0	1	Cytoplasmic Membrane
31923	artI	Putative ABC transporter arginine-binding protein 2	No	No	100	0	0	1	Periplasmic
03604	qmcA	Protein qmcA	No	No	100	0	0	1	Unknown
03720	-	putative oxidoreductase	No	No	100	0	0	1	Cytoplasmic
05663	-	Putative NAD(P)H nitroreductase	No	No	100	0	0	1	Cytoplasmic
04614	-	hypothetical protein	No	No	100	0	0	1	Unknown
31583	-	putative ABC transporter	No	No	100	0	0	1	Cytoplasmic Membrane
00112	galD	4-oxalomesaconic acid tautomerase	No	No	100	0	No	1	Cytoplasmic
00078	-	GCN5-related N-acetyltransferase	No	No	100	0	0	1	Unknown
03354	rnk	Regulator of nucleoside diphosphate kinase	No	No	100	0	0	1	Cytoplasmic
01745	trkH	Trk system potassium uptake protein trkH	No	No	100	0	0	1	Cytoplasmic Membrane
04989	-	Auxin-induced protein	No	No	100	0	0	1	Cytoplasmic
02975	aaeA	p-hydroxybenzoic acid efflux pump subunit aaeA	No	No	100	0	0	1	Cytoplasmic Membrane
02973	aaeR	HTH-type transcriptional activator aaeR	No	No	100	0	0	1	Cytoplasmic
01885	-	Alpha-N-arabinofuranosidase 2	No	No	100	0	0	1	Unknown
05037	abgR	HTH-type transcriptional regulator abgR	No	No	100	0	0	1	Cytoplasmic
00352	aceK	Isocitrate dehydrogenase kinase/phosphatase	No	No	100	0	0	1	Cytoplasmic
02300	pduW	putative propionate kinase	No	No	100	0	0	1	Cytoplasmic
03629	acrA	Acriflavine resistance protein A	No	No	100	0	0	1	Cytoplasmic Membrane
03630	acrB	Acriflavine resistance protein B	No	No	100	0	0	1	Cytoplasmic Membrane
00125	-	TetR-like transcription regulator	No	No	100	0	0	1	Cytoplasmic Membrane
04773	-	Putative quinone oxidoreductase	No	No	100	0	0	1	Cytoplasmic
04774	-	putative regulatory protein TetR	No	No	100	0	0	1	Cytoplasmic
03884	acyP	Acylphosphatase	No	No	100	0	No	1	Cytoplasmic
03835	aegA	Protein aegA	No	No	100	0	0	1	Cytoplasmic
05317	-	ABC transporter, periplasmic binding protein	No	No	100	0	0	1	Unknown
00540	aidB	Protein aidB	No	No	100	0	0	1	Cytoplasmic
03745	-	putative aminotransferase	No	No	100	0	No	1	Cytoplasmic
03142	alkA	DNA-3-methyladenine glycosylase 2	No	No	100	0	0	1	Unknown
02069	-	LysR family transcriptional regulator	No	No	100	0	0	1	Cytoplasmic
03166	-	Sugar-binding domain-containing protein	No	No	100	0	0	1	Unknown
32135	ampG	beta-lactamase induction signal transducer AmpG	No	No	100	0	0	1	Cytoplasmic Membrane
02101	ampH	Penicillin-binding protein ampH	No	No	100	0	0	1	Periplasmic
31897	amyA	Cytoplasmic alpha-amylase	No	No	100	0	0	1	Cytoplasmic
01959	apaH	Bis(5'-nucleosyl)-tetraphosphatase, symmetrical	No	No	100	0	No	1	Cytoplasmic
00949	apbE	Thiamine biosynthesis lipoprotein apbE	No	No	100	0	0	1	Unknown
04229	aqpZ	Aquaporin Z	No	No	100	0	0	1	Cytoplasmic Membrane
31627	-	SMP-30/Gluconolaconase/LRE domain-containing protein	No	No	100	0	0	1	Cytoplasmic
01940	araC	Arabinose operon regulatory protein	No	No	100	0	0	1	Cytoplasmic
01642	araF	L-arabinose-binding periplasmic protein	No	No	100	0	0	1	Periplasmic
01641	araG	Arabinose import ATP-binding protein araG	No	No	100	0	0	1	Cytoplasmic Membrane
01997	arcA	Aerobic respiration control protein arcA	No	No	100	0	0	1	Cytoplasmic
31778	argR	arginine repressor	No	No	100	0	0	1	Cytoplasmic
01017	argT	Lysine-arginine-ornithine-binding periplasmic protein	No	No	100	0	0	1	Periplasmic
03504	-	putative extracellular solute-binding protein	No	No	100	0	0	1	Periplasmic
31976	aroH	Phospho-2-dehydro-3-deoxyheptonate aldolase, Trp-sensitive	No	No	100	0	0	1	Cytoplasmic
02212	arsR	Arsenical resistance operon repressor	No	No	100	0	0	1	Unknown
04242	artP	Arginine transport ATP-binding protein artP	No	No	100	0	0	1	Cytoplasmic Membrane
31549	ascG	HTH-type transcriptional regulator ascG	No	No	100	0	0	1	Cytoplasmic
00014	asnC	Regulatory protein asnC	No	No	100	0	0	1	Cytoplasmic
00019	atpB	ATP synthase subunit a	No	No	100	0	0	1	Cytoplasmic Membrane
00026	atpC	ATP synthase epsilon chain	No	No	100	0	0	1	Cytoplasmic
00024	atpG	ATP synthase gamma chain	No	No	100	0	0	1	Unknown
00022	atpH	ATP synthase subunit delta	No	No	100	0	0	1	Cytoplasmic
03498	atsB	Anaerobic sulfatase-maturating enzyme	No	No	100	0	0	1	Cytoplasmic
01764	-	LysR family transcriptional regulator	No	No	100	0	0	1	Cytoplasmic Membrane
04981	azoR	FMN-dependent NADH-azoreductase	No	No	100	0	0	1	Cytoplasmic
04098	azoR4	FMN-dependent NADH-azoreductase 4	No	No	100	0	0	1	Cytoplasmic
03153	baeR	Transcriptional regulatory protein baeR	No	No	100	0	0	1	Cytoplasmic
03825	nlpB	Lipoprotein 34	No	No	100	0	0	1	Outer Membrane
03034	basR	Transcriptional regulatory protein basR	No	No	100	0	0	1	Cytoplasmic
03033	basS	Sensor protein BasS	No	No	100	0	0	1	Cytoplasmic Membrane
04395	bcr	Bicyclomycin resistance protein	No	No	100	0	0	1	Cytoplasmic Membrane
00286	bcsA	Cellulose synthase catalytic subunit	No	No	100	0	0	1	Cytoplasmic Membrane
00277	bcsB	Cyclic di-GMP-binding protein	No	No	100	0	0	1	Cytoplasmic Membrane
00278	bcsC	Cellulose synthase operon protein C	No	No	100	0	0	1	Unknown
00288	bcsZ	Endoglucanase	No	No	100	0	0	1	Extracellular
03427	betT	High-affinity choline transport protein	No	No	100	0	0	1	Cytoplasmic Membrane
02035	bgIJ	Transcriptional activator protein BglJ	No	No	100	0	0	1	Cytoplasmic
00510	blc	Outer membrane lipoprotein blc	No	No	100	0	0	1	Outer Membrane
03006	-	Blue light- and temperature-regulated antirepressor	No	No	100	0	0	1	Cytoplasmic Membrane
04666	btuC	Vitamin B12 import system permease protein BtuC	No	No	100	0	0	1	Cytoplasmic Membrane
04663	btuD	Vitamin B12 import ATP-binding protein btuD	No	No	100	0	0	1	Cytoplasmic Membrane
01820	btuF	Vitamin B12-binding protein	No	No	100	0	0	1	Unknown
31570	zntA	Lead, cadmium, zinc and mercury-transporting ATPase	No	No	100	0	0	1	Cytoplasmic Membrane
03571	cadB	putative cadaverine/lysine antiporter	No	No	100	0	0	1	Cytoplasmic Membrane
04573	-	Oxidoreductase alpha	No	No	100	0	0	1	Cytoplasmic
02326	cbiC	Cobalt-precorrin-8X methylmutase	No	No	100	0	0	1	Unknown
31874	cbiE	putative cobalt-precorrin-6Y C(5)-methyltransferase	No	No	100	0	0	1	Cytoplasmic
02331	cbiG	Protein cbiG	No	No	100	0	0	1	Cytoplasmic Membrane
02339	cbiO	Cobalt import ATP-binding protein CbiO	No	No	100	0	0	1	Cytoplasmic Membrane
02329	cbiT	putative cobalt-precorrin-6Y C(15)-methyltransferase	No	No	100	0	0	1	Cytoplasmic
04777	cbl	HTH-type transcriptional regulator cbl	No	No	100	0	0	1	Cytoplasmic
02808	cca	Multifunctional CCA protein	No	No	100	0	0	1	Cytoplasmic
05310	ccmA	Cytochrome c biogenesis ATP-binding export protein CcmA	No	No	100	0	0	1	Cytoplasmic Membrane
05302	-	putative subunit of heme lyase	No	No	100	0	0	1	Cytoplasmic Membrane
05203	-	putative sugar diacid utilization regulator	No	No	100	0	0	1	Cytoplasmic
05383	cedA	Cell division activator cedA	No	No	100	0	0	1	Unknown
31550	-	PEP-sugar phosphotransferase enzyme IIB subunit	No	No	100	0	0	1	Cytoplasmic
01281	celA	Cellobiose-specific phosphotransferase enzyme IIB component	No	No	100	0	0	1	Cytoplasmic
01364	-	PEP-sugar phosphotransferase enzyme IIB subunit	No	No	100	0	0	1	Cytoplasmic
05389	chbC	N,N'-diacetylchitobiose permease IIC component	No	No	100	0	0	1	Cytoplasmic Membrane
01283	-	Phosphotransferase system, lactose/cellobiose IIC component	No	No	100	0	0	1	Cytoplasmic Membrane
01457	chaB	Cation transport regulator chaB	No	No	100	0	0	1	Unknown
31970	chaC	cation transport regulator	No	No	100	0	0	1	Cytoplasmic Membrane
05388	chbA	N,N'-diacetylchitobiose-specific phosphotransferase enzyme IIA component	No	No	100	0	0	1	Cytoplasmic
05390	chbB	N,N'-diacetylchitobiose-specific phosphotransferase enzyme IIB component	No	No	100	0	0	1	Cytoplasmic
00101	-	PEP-sugar phosphotransferase enzyme IIC subunit	No	No	100	0	0	1	Cytoplasmic Membrane
02033	celB	Cellobiose permease IIC component	No	No	100	0	0	1	Cytoplasmic Membrane
05387	chbR	HTH-type transcriptional regulator chbR	No	No	100	0	0	1	Cytoplasmic
01951	citA	Sensor histidine kinase CitA	No	No	100	0	0	1	Cytoplasmic Membrane
01952	citB	Transcriptional regulatory protein CitB	No	No	100	0	0	1	Cytoplasmic
01823	clcA	H(+)/Cl(-) exchange transporter ClcA	No	No	100	0	0	1	Cytoplasmic Membrane
01162	clcB	Voltage-gated ClC-type chloride channel clcB	No	No	100	0	0	1	Cytoplasmic Membrane
04223	clpS	ATP-dependent Clp protease adapter protein clpS	No	No	100	0	0	1	Cytoplasmic
04689	cls	Cardiolipin synthase	No	No	100	0	0	1	Cytoplasmic Membrane
01630	cmoA	tRNA (cmo5U34)-methyltransferase	No	No	100	0	0	1	Cytoplasmic
01631	cmoB	tRNA (mo5U34)-methyltransferase	No	No	100	0	0	1	Cytoplasmic
04424	cnu	OriC-binding nucleoid-associated protein	No	No	100	0	0	1	Unknown
31489	npdA	NAD-dependent deacetylase	No	No	100	0	0	1	Cytoplasmic
32133	cof	HMP-PP phosphatase	No	No	100	0	0	1	Cytoplasmic
04900	-	putative HTH-type transcriptional regulator	No	No	100	0	0	1	Cytoplasmic
03607	copA	Copper-exporting P-type ATPase A	No	No	100	0	0	1	Cytoplasmic Membrane
01715	corA	Magnesium transport protein corA	No	No	100	0	0	1	Cytoplasmic Membrane
01324	-	Metallo-dependent phosphatase	No	No	100	0	0	1	Cytoplasmic
02192	-	hypothetical protein	No	No	100	0	0	1	Cytoplasmic
00584	cpxR	Transcriptional regulatory protein cpxR	No	No	100	0	0	1	Cytoplasmic
02000	creB	Transcriptional regulatory protein creB	No	No	100	0	0	1	Cytoplasmic
02911	crl	Sigma factor-binding protein crl	No	No	100	0	0	1	Cytoplasmic
00723	crp	cAMP receptor protein	No	No	100	0	0	1	Cytoplasmic
03550	crr	Glucose-specific phosphotransferase enzyme IIA component	No	No	100	0	0	1	Cytoplasmic
02345	-	putative sufE-like protein	No	No	100	0	0	1	Cytoplasmic
02734	-	putative HTH-type transcriptional regulator	No	No	100	0	0	1	Cytoplasmic
02905	csiD	Protein csiD	No	No	100	0	0	1	Unknown
02910	-	putative HTH-type transcriptional regulator	No	No	100	0	0	1	Cytoplasmic
02964	Acsr	RNase E specificity factor CsrD	No	No	100	0	0	1	Cytoplasmic Membrane
01866	cueO	Blue copper oxidase cueO	No	No	100	0	0	1	Periplasmic
03606	cueR	HTH-type transcriptional regulator CueR	No	No	100	0	0	1	Cytoplasmic
04479	-	Putative NADP-dependent oxidoreductase	No	No	100	0	0	1	Cytoplasmic
03715	cusA	Cation efflux system protein cusA	No	No	100	0	0	1	Cytoplasmic Membrane
03714	cusB	Cation efflux system protein cusB	No	No	100	0	0	1	Unknown
03712	cusC	Cation efflux system protein cusC	No	No	100	0	0	1	Outer Membrane
01708	cyaY	Protein cyaY	No	No	100	0	0	1	Cytoplasmic
01264	cybC	Soluble cytochrome b562	No	No	100	0	0	1	Periplasmic
03742	cynR	HTH-type transcriptional regulator cynR	No	No	100	0	0	1	Cytoplasmic
04391	allS	HTH-type transcriptional activator AllS	No	No	100	0	0	1	Cytoplasmic
03744	cynX	Cyanate transport protein cynX	No	No	100	0	0	1	Cytoplasmic Membrane
03544	cysA	Sulfate/thiosulfate import ATP-binding protein cysA	No	No	100	0	0	1	Cytoplasmic Membrane
03541	cysP	Thiosulfate-binding protein	No	No	100	0	0	1	Periplasmic
03542	cysU	Sulfate transport system permease protein cysT	No	No	100	0	0	1	Cytoplasmic Membrane
03543	cysW	Sulfate transport system permease protein cysW	No	No	100	0	0	1	Cytoplasmic Membrane
03555	cysZ	Protein cysZ	No	No	100	0	0	1	Cytoplasmic Membrane
00575	cytR	HTH-type transcriptional repressor cytR	No	No	100	0	0	1	Cytoplasmic
01146	dcp	Peptidyl-dipeptidase dcp	No	No	100	0	0	1	Cytoplasmic
02314	ddrA	Diol dehydratase-reactivating factor alpha subunit	No	No	100	0	0	1	Cytoplasmic
01093	deaD	Cold-shock DEAD box protein A	No	No	100	0	0	1	Cytoplasmic
03999	degQ	Protease degQ	No	No	100	0	0	1	Periplasmic
32006	-	putative oxidoreductase	No	No	100	0	0	1	Unknown
32224	dinB	DNA polymerase IV	No	No	100	0	0	1	Cytoplasmic
00381	dinF	DNA-damage-inducible protein F	No	No	100	0	0	1	Cytoplasmic Membrane
02779	dkgA	2,5-diketo-D-gluconic acid reductase A	No	No	100	0	No	1	Cytoplasmic
02944	dkgB	2,5-diketo-D-gluconic acid reductase B	No	No	100	0	No	1	Cytoplasmic
03897	-	putative HTH-type transcriptional regulator	No	No	100	0	0	1	Unknown
01161	dmsD	Twin-arginine leader-binding protein dmsD	No	No	100	0	0	1	Cytoplasmic Membrane
01980	dnaJ	Chaperone protein dnaJ	No	No	100	0	0	1	Cytoplasmic
04174	dpaL	Diaminopropionate ammonia-lyase	No	No	100	0	No	1	Cytoplasmic
00268	dppA	Periplasmic dipeptide transport protein	No	No	100	0	0	1	Periplasmic
04474	dppA	Periplasmic dipeptide transport protein	No	No	100	0	0	1	Periplasmic
00782	smf	Protein smf	No	No	100	0	0	1	Unknown
04308	dps	DNA protection during starvation protein	No	No	100	0	0	1	Cytoplasmic
06138	dsbA	Thiol:disulfide interchange protein dsbA	No	No	100	0	0	1	Periplasmic
05304	dsbE	Thiol:disulfide interchange protein dsbE	No	No	100	0	0	1	Cytoplasmic Membrane
03358	dsbG	Thiol:disulfide interchange protein dsbG	No	No	100	0	0	1	Periplasmic
31737	dsdC	HTH-type transcriptional regulator dsdC	No	No	100	0	0	1	Cytoplasmic
00617	dtd	D-tyrosyl-tRNA(Tyr) deacylase	No	No	100	0	0	1	Unknown
05167	tppB	Tripeptide permease tppB	No	No	100	0	0	1	Cytoplasmic Membrane
31564	-	Inner membrane transporter	No	No	100	0	0	1	Cytoplasmic Membrane
00942	eco	Ecotin	No	No	100	0	0	1	Periplasmic
04837	dcm	DNA-cytosine methyltransferase	No	No	100	0	0	1	Cytoplasmic
02130	matB	fimbrillin matB	No	No	100	0	0	1	Periplasmic
02128	-	hypothetical protein	No	No	100	0	0	1	Unknown
03928	-	peptidase M75 family protein	No	No	100	0	0	1	Periplasmic
04643	-	putative ABC transporter substrate-binding lipoprotein	No	No	100	0	0	1	Cytoplasmic Membrane
00979	elaA	Protein elaA	No	No	100	0	0	1	Cytoplasmic
31576	emrA	Multidrug resistance protein A	No	No	100	0	0	1	Cytoplasmic Membrane
02729	endA	Endonuclease-1	No	No	100	0	0	1	Periplasmic
02950	envR	putative acrEF/envCD operon repressor	No	No	100	0	0	1	Cytoplasmic
00506	-	putative kamA family protein	No	No	100	0	0	1	Cytoplasmic
31562	eptB	Phosphoethanolamine transferase eptB	No	No	100	0	0	1	Cytoplasmic Membrane
04778	-	hypothetical protein	No	No	100	0	0	1	Unknown
03848	eutE	Ethanolamine utilization protein eutE	No	No	100	0	0	1	Cytoplasmic
03850	eutG	Ethanolamine utilization protein eutG	No	No	100	0	0	1	Cytoplasmic Membrane
03849	eutJ	Ethanolamine utilization protein eutJ	No	No	100	0	0	1	Cytoplasmic
03533	eutK	Ethanolamine utilization protein eutK	No	No	100	0	0	1	Unknown
03847	eutN	Ethanolamine utilization protein eutN	No	No	100	0	0	1	Unknown
02301	pduV	Propanediol utilization protein pduV	No	No	100	0	0	1	Cytoplasmic Membrane
03842	eutP	Ethanolamine utilization protein eutP	No	No	100	0	0	1	Unknown
03843	eutQ	Ethanolamine utilization protein eutQ	No	No	100	0	0	1	Cytoplasmic
03841	eutS	Ethanolamine utilization protein eutS	No	No	100	0	0	1	Unknown
01604	exoX	Exodeoxyribonuclease 10	No	No	100	0	0	1	Cytoplasmic
02875	exuR	Exu regulon transcriptional regulator	No	No	100	0	0	1	Cytoplasmic
03221	-	putative MFS general substrate transporter	No	No	100	0	0	1	Cytoplasmic Membrane
04295	exuT	Hexuronate transporter	No	No	100	0	0	1	Cytoplasmic Membrane
05201	-	Major facilitator family transporter	No	No	100	0	0	1	Cytoplasmic Membrane
04324	-	short-chain type dehydrogenase/reductase	No	No	100	0	0	1	Cytoplasmic
02759	-	Glucose/ribitol dehydrogenase family protein	No	No	100	0	0	1	Cytoplasmic
00551	fabR	HTH-type transcriptional repressor fabR	No	No	100	0	0	1	Cytoplasmic
02863	fadH	2,4-dienoyl-CoA reductase [NADPH]	No	No	100	0	No	1	Cytoplasmic
03670	fadM	Long-chain acyl-CoA thioesterase FadM	No	No	100	0	0	1	Cytoplasmic
01553	fadR	Fatty acid metabolism regulator protein	No	No	100	0	0	1	Cytoplasmic
04506	-	putative ABC transporter substrate binding protein	No	No	100	0	0	1	Periplasmic
00607	fdhD	Protein fdhD	No	No	100	0	0	1	Cytoplasmic
00612	fdhE	Protein fdhE	No	No	100	0	0	1	Cytoplasmic
04529	fdnI	Formate dehydrogenase, nitrate-inducible, cytochrome b556(fdn) subunit	No	No	100	0	0	1	Cytoplasmic Membrane
00611	fdoI	Formate dehydrogenase, cytochrome b556(fdo) subunit	No	No	100	0	0	1	Cytoplasmic Membrane
03509	-	putative periplasmic binding protein	No	No	100	0	0	1	Unknown
00683	feoC	Ferrous iron transport protein C	No	No	100	0	0	1	Unknown
03410	fepA	Ferrienterobactin receptor	No	No	100	0	0	1	Outer Membrane
03401	fepB	Ferrienterobactin-binding periplasmic protein	No	No	100	0	0	1	Periplasmic
03406	fepC	Ferric enterobactin transport ATP-binding protein fepC	No	No	100	0	0	1	Cytoplasmic Membrane
03603	-	putative ABC transporter ATP-binding protein	No	No	100	0	0	1	Cytoplasmic Membrane
01827	fhuC	Iron(3+)-hydroxamate import ATP-binding protein fhuC	No	No	100	0	0	1	Cytoplasmic Membrane
01826	fhuD	Iron(3+)-hydroxamate-binding protein fhuD	No	No	100	0	0	1	Periplasmic
00719	fic	putative adenosine monophosphate-protein transferase fic	No	No	100	0	0	1	Cytoplasmic
00582	fieF	Cation-efflux pump fieF	No	No	100	0	0	1	Cytoplasmic Membrane
02230	fim	Fimbrial subunit type 1	No	No	100	0	0	1	Extracellular
02232	fimB	Type 1 fimbriae regulatory protein fimB	No	No	100	0	0	1	Cytoplasmic
31603	fimC	Chaperone protein fimC	No	No	100	0	0	1	Periplasmic
02227	fimD	Outer membrane usher protein fimD	No	No	100	0	0	1	Outer Membrane
02226	fimF	Protein fimF	No	No	100	0	0	1	Extracellular
02225	fimG	Protein fimG	No	No	100	0	0	1	Extracellular
02224	fimH	Protein fimH	No	No	100	0	0	1	Unknown
02229	fimI	Fimbrin-like protein fimI	No	No	100	0	0	1	Extracellular
02951	fis	DNA-binding protein fis	No	No	100	0	0	1	Cytoplasmic
01972	fkpB	FKBP-type 16 kDa peptidyl-prolyl cis-trans isomerase	No	No	100	0	No	1	Cytoplasmic
02194	fldB	Flavodoxin-2	No	No	100	0	0	1	Unknown
01663	fliY	Cystine-binding periplasmic protein	No	No	100	0	0	1	Periplasmic
05031	fnr	Fumarate nitrate reduction regulatory protein	No	No	100	0	0	1	Cytoplasmic
04204	focA	putative formate transporter 1	No	No	100	0	0	1	Cytoplasmic Membrane
01763	fosA	Glutathione transferase fosA	No	No	100	0	No	1	Cytoplasmic
02912	-	putative hydrolase	No	No	100	0	0	1	Unknown
03612	fsr	Fosmidomycin resistance protein	No	No	100	0	0	1	Cytoplasmic Membrane
01650	ftnA	Ferritin-1	No	No	100	0	No	1	Cytoplasmic
02782	sufI	Protein sufI	No	No	100	0	0	1	Periplasmic
02355	fucP	L-fucose-proton symporter	No	No	100	0	0	1	Cytoplasmic Membrane
03306	fur	Ferric uptake regulation protein	No	No	100	0	0	1	Cytoplasmic
00110	-	putative GlcNAc-PI de-N-acetylase	No	No	100	0	No	1	Cytoplasmic
02727	galP	Galactose-proton symporter	No	No	100	0	0	1	Cytoplasmic Membrane
02273	galR	HTH-type transcriptional regulator galR	No	No	100	0	0	1	Cytoplasmic
31879	galR	HTH-type transcriptional regulator GalR	No	No	100	0	0	1	Cytoplasmic
03644	ganB	Arabinogalactan endo-1,4-beta-galactosidase	No	No	100	0	0	1	Unknown
01074	garP	putative galactarate transporter	No	No	100	0	0	1	Cytoplasmic Membrane
02348	gcvA	Glycine cleavage system transcriptional activator	No	No	100	0	0	1	Cytoplasmic
05350	-	LysR family transcriptional regulator	No	No	100	0	0	1	Cytoplasmic
04761	gcvA	Glycine cleavage system transcriptional activator	No	No	100	0	0	1	Cytoplasmic
05411	gdhA	NADP-specific glutamate dehydrogenase	No	No	100	0	No	1	Unknown
00666	glgA	Glycogen synthase	No	No	100	0	0	1	Cytoplasmic
31747	glgB	1,4-alpha-glucan-branching enzyme	No	No	100	0	0	1	Cytoplasmic
00664	glgX	Glycogen debranching enzyme	No	No	100	0	0	1	Cytoplasmic
00828	glnB	Nitrogen regulatory protein P-II	No	No	100	0	0	1	Cytoplasmic Membrane
02805	glnE	Glutamate-ammonia-ligase adenylyltransferase	No	No	100	0	No	1	Cytoplasmic
31925	glnH	Glutamine-binding periplasmic protein	No	No	100	0	0	1	Periplasmic
02122	-	Amino acid ABC superfamily ATP binding cassette transporter, binding protein	No	No	100	0	0	1	Periplasmic
03662	glnK	Nitrogen regulatory protein P-II 2	No	No	100	0	0	1	Cytoplasmic Membrane
04312	glnQ	Glutamine transport ATP-binding protein glnQ	No	No	100	0	0	1	Cytoplasmic Membrane
00672	glpG	Rhomboid protease glpG	No	No	100	0	0	1	Cytoplasmic Membrane
00827	-	signal transduction response regulator protein	No	No	100	0	0	1	Cytoplasmic
01929	-	putative HTH-type transcriptional regulator	No	No	100	0	0	1	Cytoplasmic
03325	gltI	Glutamate/aspartate periplasmic-binding protein	No	No	100	0	0	1	Periplasmic
03328	gltL	Glutamate/aspartate transport ATP-binding protein gltL	No	No	100	0	0	1	Cytoplasmic Membrane
05243	-	LysR family transcriptional regulator	No	No	100	0	0	1	Cytoplasmic Membrane
05209	aglB	6-phospho-alpha-glucosidase	No	No	100	0	No	1	Cytoplasmic
02188	-	hypothetical protein	No	No	100	0	0	1	Cytoplasmic
00136	-	AraC family transcriptional regulator	No	No	100	0	0	1	Cytoplasmic
01080	diaA	DnaA initiator-associating protein diaA	No	No	100	0	0	1	Cytoplasmic
00658	gntR	HTH-type transcriptional regulator gntR	No	No	100	0	0	1	Cytoplasmic
03752	-	putative oxidoreductase	No	No	100	0	0	1	Cytoplasmic
01113	greA	Transcription elongation factor greA	No	No	100	0	0	1	Cytoplasmic
00211	grxC	Glutaredoxin-3	No	No	100	0	0	1	Unknown
31924	gsiB	Glutathione-binding protein gsiB	No	No	100	0	0	1	Periplasmic
01838	pulE	General secretion pathway protein E	No	No	100	0	0	1	Cytoplasmic
01840	pulG	General secretion pathway protein G	No	No	100	0	0	1	Cytoplasmic Membrane
01842	pulI	General secretion pathway protein I	No	No	100	0	0	1	Cytoplasmic Membrane
01843	pulJ	General secretion pathway protein J	No	No	100	0	0	1	Cytoplasmic Membrane
01845	-	General secretion pathway protein L	No	No	100	0	0	1	Unknown
05166	gst	Glutathione S-transferase	No	No	100	0	No	1	Cytoplasmic
04498	-	putative GST-like protein	No	No	100	0	0	1	Cytoplasmic
31998	gstB	Glutathione S-transferase GstB	No	No	100	0	No	1	Cytoplasmic
04231	hcp	Hydroxylamine reductase	No	No	100	0	0	1	Cytoplasmic
04232	hcr	NADH oxidoreductase hcr	No	No	100	0	0	1	Cytoplasmic
03495	-	Histone deacetylase superfamily protein	No	No	100	0	0	1	Cytoplasmic
31601	hdfR	HTH-type transcriptional regulator hdfR	No	No	100	0	0	1	Cytoplasmic
01703	hemY	Protein hemY	No	No	100	0	0	1	Cytoplasmic Membrane
01613	hexR	HTH-type transcriptional regulator hexR	No	No	100	0	0	1	Cytoplasmic
00533	hflC	Protein hflC	No	No	100	0	0	1	Cytoplasmic
04865	hflD	high frequency lysogenization protein hflD	No	No	100	0	0	1	Unknown
00531	hflX	GTP-binding protein hflX	No	No	100	0	0	1	Cytoplasmic
32182	hfq	Protein hfq	No	No	100	0	0	1	Cytoplasmic
32124	hha	hemolysin expression-modulating protein Hha	No	No	100	0	0	1	Unknown
05225	-	putative DNA-binding transcriptional regulator HipB	No	No	100	0	0	1	Unknown
01016	hisJ	Histidine-binding periplasmic protein	No	No	100	0	0	1	Periplasmic
01013	hisP	Histidine transport ATP-binding protein hisP	No	No	100	0	0	1	Cytoplasmic Membrane
02543	hmuS	Hemin transport protein HmuS	No	No	100	0	0	1	Cytoplasmic
02542	hmuT	Hemin-binding periplasmic protein HmuT	No	No	100	0	0	1	Cytoplasmic Membrane
02540	hmuV	Hemin import ATP-binding protein hmuV	No	No	100	0	0	1	Cytoplasmic Membrane
04701	hns	DNA-binding protein H-NS	No	No	100	0	0	1	Cytoplasmic
01890	-	putative protein transporter	No	No	100	0	0	1	Cytoplasmic
02500	-	4-hydroxyphenylacetate catabolism regulatory protein	No	No	100	0	0	1	Cytoplasmic
02501	hpaB	4-hydroxyphenylacetate 3-monooxygenase oxygenase component	No	No	100	0	0	1	Cytoplasmic
02502	hpaC	4-hydroxyphenylacetate 3-monooxygenase reductase component	No	No	100	0	0	1	Unknown
02490	hpcR	Homoprotocatechuate degradative operon repressor	No	No	100	0	0	1	Cytoplasmic
03231	-	putative sigma(54) modulation protein	No	No	100	0	0	1	Cytoplasmic
04982	hrpA	ATP-dependent RNA helicase hrpA	No	No	100	0	0	1	Cytoplasmic
01849	hrpB	ATP-dependent RNA helicase hrpB	No	No	100	0	0	1	Cytoplasmic Membrane
00848	hscB	Co-chaperone protein hscB	No	No	100	0	0	1	Cytoplasmic
00578	hslU	ATP-dependent hsl protease ATP-binding subunit hslU	No	No	100	0	0	1	Cytoplasmic
00577	hslV	ATP-dependent protease hslV	No	No	100	0	0	1	Cytoplasmic
32123	htpG	chaperone protein HtpG	No	No	100	0	0	1	Cytoplasmic
03020	hutC	Histidine utilization repressor	No	No	100	0	0	1	Cytoplasmic
02573	hycB	Formate hydrogenlyase subunit 2	No	No	100	0	0	1	Cytoplasmic
02576	hycE	Formate hydrogenlyase subunit 5	No	No	100	0	0	1	Cytoplasmic
02577	hycF	Formate hydrogenlyase subunit 6	No	No	100	0	0	1	Cytoplasmic
02580	hycI	Hydrogenase 3 maturation protease	No	No	100	0	0	1	Unknown
02565	hypE	Hydrogenase isoenzymes formation protein hypE	No	No	100	0	0	1	Cytoplasmic
31864	hypF	Carbamoyltransferase hypF	No	No	100	0	0	1	Cytoplasmic
05482	hyuE	Hydantoin racemase	No	No	100	0	No	1	Unknown
00063	ibpA	Small heat shock protein ibpA	No	No	100	0	0	1	Cytoplasmic
00064	ibpB	Small heat shock protein ibpB	No	No	100	0	0	1	Cytoplasmic
02166	iciA	Chromosome initiation inhibitor	No	No	100	0	0	1	Cytoplasmic
00353	iclR	Acetate operon repressor	No	No	100	0	0	1	Cytoplasmic
03481	-	Xylose isomerase-like, TIM barrel domain-containing protein	No	No	100	0	0	1	Cytoplasmic
05210	-	Putative metabolite transport protein	No	No	100	0	0	1	Cytoplasmic Membrane
00844	iscR	HTH-type transcriptional regulator iscR	No	No	100	0	0	1	Unknown
32242	-	Type II secretion system protein E	No	No	100	0	0	1	Cytoplasmic
04902	-	TonB-dependent siderophore receptor	No	No	100	0	0	1	Outer Membrane
02265	-	hypothetical protein	No	No	100	0	0	1	Unknown
01587	kdgR	Transcriptional regulator kdgR	No	No	100	0	0	1	Cytoplasmic
03296	kdpB	Potassium-transporting ATPase B chain	No	No	100	0	0	1	Cytoplasmic Membrane
03299	kdpE	KDP operon transcriptional regulatory protein kdpE	No	No	100	0	0	1	Cytoplasmic
00731	kefB	Glutathione-regulated potassium-efflux system ancillary protein kefB	No	No	100	0	0	1	Cytoplasmic Membrane
01961	kefC	Glutathione-regulated potassium-efflux system protein kefC	No	No	100	0	0	1	Cytoplasmic Membrane
01962	kefF	Glutathione-regulated potassium-efflux system ancillary protein kefF	No	No	100	0	0	1	Cytoplasmic
00730	kefG	Glutathione-regulated potassium-efflux system ancillary protein kefG	No	No	100	0	0	1	Cytoplasmic
32128	malK	maltose/maltodextrin import ATP-binding protein MalK	No	No	100	0	0	1	Cytoplasmic Membrane
03432	-	putative extracellular solute-binding protein, family 5	No	No	100	0	0	1	Periplasmic
00374	lamB2	Maltoporin 2	No	No	100	0	0	1	Outer Membrane
00099	-	Maltoporin-like protein	No	No	100	0	0	1	Outer Membrane
32159	-	tRNA/rRNA methyltransferase LasT	No	No	100	0	0	1	Cytoplasmic
01919	leuO	putative HTH-type transcriptional regulator leuO	No	No	100	0	0	1	Cytoplasmic
02270	licC	Lichenan permease IIC component	No	No	100	0	0	1	Cytoplasmic Membrane
01274	-	phosphoenolpyruvate-dependent sugar phosphotransferase system EIIA 2	No	No	100	0	0	1	Cytoplasmic
00167	ligB	DNA ligase B	No	No	100	0	0	1	Cytoplasmic Membrane
02119	-	branched-chain amino acid transport ATP-binding protein	No	No	100	0	0	1	Unknown
00643	livG	High-affinity branched-chain amino acid transport ATP-binding protein livG	No	No	100	0	0	1	Cytoplasmic
02118	-	branched-chain amino acid transport ATP-binding protein	No	No	100	0	0	1	Cytoplasmic
04725	livJ	Leu/Ile/Val-binding protein	No	No	100	0	0	1	Periplasmic
00217	lldR	Putative L-lactate dehydrogenase operon regulatory protein	No	No	100	0	0	1	Cytoplasmic
05220	lpfB	Chaperone protein lpfB	No	No	100	0	0	1	Periplasmic
32380	-	DNA-binding transcriptional regulator LrhA	No	No	100	0	0	1	Unknown
04215	lrp	Leucine-responsive regulatory protein	No	No	100	0	0	1	Cytoplasmic
04707	-	putative HTH-type transcriptional regulator	No	No	100	0	0	1	Cytoplasmic
02860	lsrA	Autoinducer 2 import ATP-binding protein LsrA	No	No	100	0	0	1	Cytoplasmic Membrane
02857	lsrB	Autoinducer 2-binding protein lsrB	No	No	100	0	0	1	Periplasmic
02861	lsrR	Transcriptional regulator lsrR	No	No	100	0	0	1	Unknown
01969	ltrA	putative HTH-type transcriptional regulator ltrA	No	No	100	0	0	1	Cytoplasmic
02762	-	putative aminotransferase	No	No	100	0	No	1	Cytoplasmic
02266	lysR	Transcriptional activator protein lysR	No	No	100	0	0	1	Cytoplasmic
04226	macA	Macrolide-specific efflux protein macA	No	No	100	0	0	1	Cytoplasmic Membrane
04924	-	Maf-like protein	No	No	100	0	0	1	Cytoplasmic
03645	ganQ	Putative arabinogalactan oligomer transport system permease protein ganQ	No	No	100	0	0	1	Cytoplasmic Membrane
00372	malE	Maltose-binding periplasmic protein	No	No	100	0	0	1	Periplasmic
03646	ganP	Putative arabinogalactan oligomer transport system permease protein ganP	No	No	100	0	0	1	Cytoplasmic Membrane
00371	malF	Maltose transport system permease protein malF	No	No	100	0	0	1	Cytoplasmic Membrane
00370	malG	Maltose transport system permease protein malG	No	No	100	0	0	1	Cytoplasmic Membrane
00373	malK	Maltose/maltodextrin import ATP-binding protein MalK	No	No	100	0	0	1	Cytoplasmic Membrane
00232	malS	Alpha-amylase	No	No	100	0	0	1	Periplasmic
05275	marR	Multiple antibiotic resistance protein marR	No	No	100	0	0	1	Cytoplasmic
03870	-	hypothetical protein	No	No	100	0	0	1	Cytoplasmic
02789	mdaB	Modulator of drug activity B	No	No	100	0	0	1	Unknown
01174	-	bifunctional putative acetyl-CoA:acetoacetyl-CoA transferase: alpha subunit/beta subunit	No	No	100	0	0	1	Cytoplasmic
01177	mdcD	Malonate decarboxylase subunit beta	No	No	100	0	0	1	Cytoplasmic
01178	mdcE	Malonate decarboxylase subunit gamma	No	No	100	0	0	1	Cytoplasmic
31993	mdoD	glucan biosynthesis protein D	No	No	100	0	0	1	Periplasmic
03148	mdtA	Multidrug resistance protein mdtA	No	No	100	0	0	1	Cytoplasmic Membrane
03149	mdtB	Multidrug resistance protein mdtB	No	No	100	0	0	1	Cytoplasmic Membrane
03150	mdtC	Multidrug resistance protein mdtC	No	No	100	0	0	1	Cytoplasmic Membrane
05326	mdtM	Multidrug resistance protein mdtM	No	No	100	0	0	1	Cytoplasmic Membrane
02217	mdtP	Multidrug resistance outer membrane protein mdtP	No	No	100	0	0	1	Outer Membrane
01616	-	putative metalloprotease	No	No	100	0	0	1	Unknown
02364	-	putative D-methionine transport system permease protein	No	No	100	0	0	1	Cytoplasmic Membrane
01780	metI	D-methionine transport system permease protein metI	No	No	100	0	0	1	Cytoplasmic Membrane
05241	-	putative D-methionine transport system permease protein metI	No	No	100	0	0	1	Cytoplasmic Membrane
00571	metJ	Met repressor	No	No	100	0	0	1	Cytoplasmic
04371	metN1	Methionine import ATP-binding protein metN 1	No	No	100	0	0	1	Cytoplasmic Membrane
01779	metN1	Methionine import ATP-binding protein metN 1	No	No	100	0	0	1	Cytoplasmic Membrane
04665	metQ	D-methionine-binding lipoprotein metQ	No	No	100	0	0	1	Cytoplasmic Membrane
01781	metQ	D-methionine-binding lipoprotein metQ	No	No	100	0	0	1	Cytoplasmic Membrane
04370	plpA	Outer membrane lipoprotein 1	No	No	100	0	0	1	Cytoplasmic Membrane
00121	-	RND family efflux transporter MFP subunit	No	No	100	0	0	1	Cytoplasmic Membrane
04896	mfd	Transcription-repair-coupling factor	No	No	100	0	0	1	Cytoplasmic
03212	mglB	D-galactose-binding periplasmic protein	No	No	100	0	0	1	Periplasmic
00945	TTHA106	Magnesium transporter mgtE	No	No	100	0	0	1	Cytoplasmic Membrane
04613	mhpR	Mhp operon transcriptional activator	No	No	100	0	0	1	Cytoplasmic
01301	-	tRNA-(ms[2]io[6]A)-hydroxylase	No	No	100	0	0	1	Cytoplasmic
01560	minC	putative septum site-determining protein minC	No	No	100	0	0	1	Cytoplasmic
01561	minD	Septum site-determining protein minD	No	No	100	0	0	1	Cytoplasmic
00015	mioC	Protein mioC	No	No	100	0	0	1	Cytoplasmic
01163	mlc	NAGC-like transcriptional regulator	No	No	100	0	0	1	Cytoplasmic
05162	mliC	Membrane-bound lysozyme inhibitor of C-type lysozyme	No	No	100	0	0	1	Unknown
02110	mmuP	putative S-methylmethionine permease	No	No	100	0	0	1	Cytoplasmic Membrane
02600	-	putative ABC transporter metal-binding lipoprotein	No	No	100	0	0	1	Unknown
04303	mntR	Transcriptional regulator mntR	No	No	100	0	0	1	Cytoplasmic
03038	moaB	Molybdenum cofactor biosynthesis protein B	No	No	100	0	0	1	Cytoplasmic
03039	moaC	Molybdenum cofactor biosynthesis protein C	No	No	100	0	0	1	Cytoplasmic
03040	moaD	Molybdopterin synthase sulfur carrier subunit	No	No	100	0	0	1	Unknown
03497	moaR	Monoamine regulon transcriptional regulator	No	No	100	0	0	1	Cytoplasmic
03524	-	putative periplasmic binding protein/LacI transcriptional regulator	No	No	100	0	0	1	Periplasmic
01519	-	ABC transporter, periplasmic substrate-binding protein	No	No	100	0	0	1	Unknown
02998	modA	Molybdate-binding periplasmic protein	No	No	100	0	0	1	Periplasmic
31997	modC	Molybdenum import ATP-binding protein ModC	No	No	100	0	0	1	Cytoplasmic Membrane
02997	modE	Transcriptional regulator modE	No	No	100	0	0	1	Cytoplasmic
02617	mprA	Transcriptional repressor mprA	No	No	100	0	0	1	Cytoplasmic
01914	mraZ	Protein mraZ	No	No	100	0	0	1	Cytoplasmic
00697	mrcA	Penicillin-binding protein 1A	No	No	100	0	0	1	Cytoplasmic Membrane
04583	mrdA	Penicillin-binding protein 2	No	No	100	0	0	1	Cytoplasmic Membrane
03339	mrdA	Penicillin-binding protein 2	No	No	100	0	0	1	Cytoplasmic Membrane
02966	mreB	Rod shape-determining protein mreB	No	No	100	0	0	1	Cytoplasmic
02967	mreC	Rod shape-determining protein mreC	No	No	100	0	0	1	Unknown
03748	-	putative response regulatory protein	No	No	100	0	0	1	Cytoplasmic
02162	mscS	Small-conductance mechanosensitive channel	No	No	100	0	0	1	Cytoplasmic Membrane
01592	-	GAF domain-containing protein	No	No	100	0	0	1	Cytoplasmic
03227	mtgA	Monofunctional biosynthetic peptidoglycan transglycosylase	No	No	100	0	0	1	Cytoplasmic Membrane
31555	mtlR	Mannitol operon repressor	No	No	100	0	0	1	Cytoplasmic
03374	mtnB	Methylthioribulose-1-phosphate dehydratase	No	No	100	0	0	1	Cytoplasmic
02281	mutH	DNA mismatch repair protein mutH	No	No	100	0	0	1	Cytoplasmic
00528	mutL	DNA mismatch repair protein mutL	No	No	100	0	0	1	Cytoplasmic
00188	mutM	Formamidopyrimidine-DNA glycosylase bifunctional protein	No	No	100	0	0	1	Cytoplasmic
02744	mutY	A/G-specific adenine glycosylase	No	No	100	0	0	1	Cytoplasmic
04776	nac	Nitrogen assimilation regulatory protein nac	No	No	100	0	0	1	Cytoplasmic
03316	nagD	Protein nagD	No	No	100	0	0	1	Cytoplasmic
04710	narJ	Respiratory nitrate reductase 1 delta chain	No	No	100	0	0	1	Cytoplasmic
04510	narW	Respiratory nitrate reductase 2 delta chain	No	No	100	0	0	1	Cytoplasmic
04715	narL	Nitrate/nitrite response regulator protein narL	No	No	100	0	0	1	Cytoplasmic
04713	narK	Nitrite extrusion protein 1	No	No	100	0	0	1	Cytoplasmic Membrane
04513	narU	Nitrite extrusion protein 2	No	No	100	0	0	1	Cytoplasmic Membrane
04721	nrtA	Nitrate transport protein nrtA	No	No	100	0	0	1	Cytoplasmic Membrane
03284	nei	Endonuclease 8 bifunctional protein	No	No	100	0	0	1	Cytoplasmic
05151	nemR	HTH-type transcriptional repressor nemR	No	No	100	0	0	1	Cytoplasmic
00090	nepI	Purine ribonucleoside efflux pump nepI	No	No	100	0	0	1	Cytoplasmic Membrane
04416	nfo	putative endonuclease 4	No	No	100	0	0	1	Cytoplasmic
00679	nfuA	Fe/S biogenesis protein nfuA	No	No	100	0	0	1	Cytoplasmic
01979	nhaA1	Na(+)/H(+) antiporter nhaA 1	No	No	100	0	0	1	Cytoplasmic Membrane
01978	nhaR	Transcriptional activator protein nhaR	No	No	100	0	0	1	Cytoplasmic
00321	nikA	Nickel-binding periplasmic protein	No	No	100	0	0	1	Periplasmic
00316	nikR	Nickel-responsive regulator	No	No	100	0	0	1	Cytoplasmic
00711	nirD	Nitrite reductase [NAD(P)H] small subunit	No	No	100	0	No	1	Cytoplasmic
00132	nlpA	Cytoplasmic membrane lipoprotein-28	No	No	100	0	0	1	Cytoplasmic Membrane
01786	nlpE	Lipoprotein NlpE	No	No	100	0	0	1	Outer Membrane
01094	nlpI	Lipoprotein nlpI	No	No	100	0	0	1	Cytoplasmic Membrane
00525	-	ribokinase-like superfamily protein	No	No	100	0	0	1	Unknown
02590	norR	Anaerobic nitric oxide reductase transcription regulator norR	No	No	100	0	0	1	Cytoplasmic
31566	norV	Anaerobic nitric oxide reductase flavorubredoxin	No	No	100	0	0	1	Cytoplasmic
02588	norW	Nitric oxide reductase FlRd-NAD(+) reductase	No	No	100	0	0	1	Cytoplasmic
04112	nrdI	Protein nrdI	No	No	100	0	0	1	Unknown
32181	nsrR	HTH-type transcriptional repressor NsrR	No	No	100	0	0	1	Cytoplasmic
05170	nth	Endonuclease III	No	No	100	0	0	1	Cytoplasmic
01374	nudC	NADH pyrophosphatase	No	No	100	0	No	1	Cytoplasmic
04863	nudJ	Phosphatase nudJ	No	No	100	0	0	1	Cytoplasmic
01571	nudL	putative Nudix hydrolase nudL	No	No	100	0	0	1	Cytoplasmic
03756	nupC	Nucleoside permease nupC	No	No	100	0	0	1	Cytoplasmic Membrane
03926	nupC	Nucleoside permease nupC	No	No	100	0	0	1	Cytoplasmic Membrane
00950	ompC	Outer membrane protein C OmpK36	No	No	100	0	0	1	Outer Membrane
02140	phoE	Outer membrane pore protein E	No	No	100	0	0	1	Outer Membrane
00688	ompR	Transcriptional regulatory protein ompR	No	No	100	0	0	1	Cytoplasmic
04592	ompR	Transcriptional regulatory protein ompR	No	No	100	0	0	1	Cytoplasmic
04248	-	putative transcriptional regulator	No	No	100	0	0	1	Cytoplasmic
05371	ompW	Outer membrane protein W	No	No	100	0	0	1	Outer Membrane
04696	oppA	Periplasmic oligopeptide-binding protein oppA	No	No	100	0	0	1	Periplasmic
05112	-	Oligopeptide ABC transport system ATP-binding component	No	No	100	0	0	1	Cytoplasmic Membrane
03203	oprB	Porin B	No	No	100	0	0	1	Outer Membrane
31789	-	DUF336 family protein	No	No	100	0	0	1	Unknown
05391	osmE	Osmotically-inducible lipoprotein E	No	No	100	0	0	1	Unknown
03191	osmF	Putative osmoprotectant uptake system substrate-binding protein osmF	No	No	100	0	0	1	Cytoplasmic Membrane
04970	paaD	Phenylacetic acid degradation protein paaD	No	No	100	0	0	1	Unknown
04978	paaX	Phenylacetic acid degradation operon negative regulatory protein paaX	No	No	100	0	0	1	Unknown
04979	paaY	Phenylacetic acid degradation protein paaY	No	No	100	0	0	1	Cytoplasmic
03351	pagP	putative bacterial antimicrobial peptide resistance protein PagP	No	No	100	0	0	1	Outer Membrane
03264	pal	Peptidoglycan-associated lipoprotein	No	No	100	0	0	1	Outer Membrane
02433	rnfH	Protein rnfH	No	No	100	0	0	1	Unknown
03195	pbpG	D-alanyl-D-alanine endopeptidase	No	No	100	0	0	1	Periplasmic
05039	pcaR	Pca regulon regulatory protein	No	No	100	0	0	1	Cytoplasmic
01854	pcnB	Poly(A) polymerase	No	No	100	0	0	1	Cytoplasmic
03285	pcp	Pyrrolidone-carboxylate peptidase	No	No	100	0	No	1	Cytoplasmic
01881	pdhR	Pyruvate dehydrogenase complex repressor	No	No	100	0	0	1	Cytoplasmic
31611	pduB	Propanediol utilization protein pduB	No	No	100	0	0	1	Unknown
02308	-	putative propanediol utilization protein	No	No	100	0	0	1	Unknown
02307	-	Propanediol utilization B12-related protein	No	No	100	0	0	1	Cytoplasmic
02303	-	putative propanediol utilization proteni	No	No	100	0	0	1	Cytoplasmic Membrane
02302	pduU	Propanediol utilization protein pduU	No	No	100	0	0	1	Unknown
02235	-	hypothetical protein	No	No	100	0	0	1	Cytoplasmic
04169	pepN	Aminopeptidase N	No	No	100	0	No	1	Cytoplasmic
02173	pepP	Xaa-Pro aminopeptidase	No	No	100	0	0	1	Cytoplasmic
01743	pepQ	Xaa-Pro dipeptidase	No	No	100	0	No	1	Cytoplasmic
04872	pepT	Peptidase T	No	No	100	0	No	1	Cytoplasmic
02063	-	Carbohydrate/purine kinase domain-containing protein	No	No	100	0	0	1	Cytoplasmic
04206	pflA	Pyruvate formate-lyase 1-activating enzyme	No	No	100	0	0	1	Cytoplasmic
02132	phnC	Phosphonates import ATP-binding protein PhnC	No	No	100	0	0	1	Cytoplasmic Membrane
00095	phnS	putative 2-aminoethylphosphonate-binding periplasmic protein	No	No	100	0	0	1	Unknown
00096	phnT	putative 2-aminoethylphosphonate import ATP-binding protein phnT	No	No	100	0	0	1	Cytoplasmic Membrane
02075	phoB	Phosphate regulon transcriptional regulatory protein phoB	No	No	100	0	0	1	Cytoplasmic
31918	phoH	Protein phoH	No	No	100	0	0	1	Cytoplasmic
04869	phoP	Virulence transcriptional regulatory protein phoP	No	No	100	0	0	1	Cytoplasmic
00034	phoU	Phosphate transport system protein phoU	No	No	100	0	0	1	Cytoplasmic
03381	-	Histidine acid phosphatase family protein	No	No	100	0	0	1	Periplasmic
03762	-	Inner membrane transport protein	No	No	100	0	0	1	Cytoplasmic Membrane
32175	pmbA	Peptidase PmbA	No	No	100	0	0	1	Cytoplasmic
04444	pnbA	Para-nitrobenzyl esterase	No	No	100	0	0	1	Cytoplasmic
05660	pncA	Pyrazinamidase/nicotinamidase	No	No	100	0	No	1	Cytoplasmic
02601	-	hypothetical protein	No	No	100	0	0	1	Unknown
02037	-	putative HTH-type transcriptional regulator	No	No	100	0	0	1	Cytoplasmic
04873	potA	Spermidine/putrescine import ATP-binding protein potA	No	No	100	0	0	1	Cytoplasmic Membrane
32190	-	putative putrescine/spermidine ABC transporter ATPase	No	No	100	0	0	1	Cytoplasmic Membrane
04874	potB	Spermidine/putrescine transport system permease protein potB	No	No	100	0	0	1	Cytoplasmic Membrane
04876	potD	Spermidine/putrescine-binding periplasmic protein	No	No	100	0	0	1	Periplasmic
04253	potG	Putrescine transport ATP-binding protein potG	No	No	100	0	0	1	Cytoplasmic Membrane
04252	potH	Putrescine transport system permease protein potH	No	No	100	0	0	1	Cytoplasmic Membrane
03672	ppiD	Peptidyl-prolyl cis-trans isomerase D	No	No	100	0	No	1	Cytoplasmic Membrane
04499	pptA	Tautomerase pptA	No	No	100	0	0	1	Unknown
00933	ppx	Exopolyphosphatase	No	No	100	0	0	1	Cytoplasmic
04589	pqqB	Coenzyme PQQ synthesis protein B	No	No	100	0	0	1	Cytoplasmic
04586	pqqE	Coenzyme PQQ synthesis protein E	No	No	100	0	0	1	Cytoplasmic
04585	pqqF	Coenzyme PQQ synthesis protein F	No	No	100	0	0	1	Periplasmic
01590	prc	Tail-specific protease	No	No	100	0	0	1	Cytoplasmic Membrane
03624	priC	Primosomal replication protein N''	No	No	100	0	0	1	Unknown
00725	prkB	putative phosphoribulokinase	No	No	100	0	No	1	Cytoplasmic
02954	prmA	Ribosomal protein L11 methyltransferase	No	No	100	0	0	1	Cytoplasmic
01039	-	putative adenine-specific methylase	No	No	100	0	0	1	Cytoplasmic
01462	hemK	Protein methyltransferase hemK	No	No	100	0	0	1	Cytoplasmic
31867	proX	Glycine betaine-binding periplasmic protein	No	No	100	0	0	1	Periplasmic
02071	proY	Proline-specific permease proY	No	No	100	0	0	1	Cytoplasmic Membrane
00033	pstB	Phosphate import ATP-binding protein pstB ABC phosphate transporter	No	No	100	0	0	1	Cytoplasmic Membrane
00030	pstS	Phosphate-binding protein pstS	No	No	100	0	0	1	Periplasmic
02292	ptrA	Protease 3	No	No	100	0	0	1	Periplasmic
01605	ptrB	Protease 2	No	No	100	0	0	1	Periplasmic
03552	ptsH	Phosphocarrier protein HPr	No	No	100	0	0	1	Cytoplasmic
03230	ptsN	Nitrogen regulatory protein	No	No	100	0	0	1	Cytoplasmic
01834	pulA	Pullulanase	No	No	100	0	0	1	Unknown
01844	pulK	General secretion pathway protein K	No	No	100	0	0	1	Cytoplasmic Membrane
03488	-	putative oxidoreductase protein	No	No	100	0	0	1	Cytoplasmic
05483	-	urate catabolism protein	No	No	100	0	0	1	Cytoplasmic
03903	puuP	Putrescine importer	No	No	100	0	0	1	Cytoplasmic Membrane
03900	puuR	HTH-type transcriptional regulator puuR	No	No	100	0	0	1	Cytoplasmic
00388	qor	Quinone oxidoreductase	No	No	100	0	No	1	Cytoplasmic
02788	qseC	Sensor protein qseC	No	No	100	0	0	1	Cytoplasmic Membrane
02009	radA	DNA repair protein radA	No	No	100	0	0	1	Cytoplasmic
00600	rafB	Raffinose permease	No	No	100	0	0	1	Cytoplasmic Membrane
00602	rafR	HTH-type transcriptional regulator rafR	No	No	100	0	0	1	Cytoplasmic
02412	raiA	Ribosome-associated inhibitor A	No	No	100	0	0	1	Cytoplasmic
02434	-	START-like domain-containing protein	No	No	100	0	0	1	Unknown
00011	ravA	ATPase ravA	No	No	100	0	No	1	Cytoplasmic
01099	rbfA	Ribosome-binding factor A	No	No	100	0	0	1	Cytoplasmic
00005	rbsB	D-ribose-binding periplasmic protein	No	No	100	0	0	1	Periplasmic
00003	rbsR	Ribose operon repressor	No	No	100	0	0	1	Cytoplasmic
03167	rbtR	Ribitol operon repressor	No	No	100	0	0	1	Cytoplasmic
03170	rbtT	Ribitol transporter	No	No	100	0	0	1	Cytoplasmic Membrane
03163	dalT	D-arabinitol transporter	No	No	100	0	0	1	Cytoplasmic Membrane
00953	rcsB	Capsular synthesis regulator component B	No	No	100	0	0	1	Cytoplasmic
02079	rdgC	Recombination-associated protein rdgC	No	No	100	0	0	1	Cytoplasmic
00633	rdoA	Protein rdoA	No	No	100	0	0	1	Cytoplasmic
02602	recA	Protein recA	No	No	100	0	0	1	Cytoplasmic
02293	recB	Exodeoxyribonuclease V beta chain	No	No	100	0	0	1	Cytoplasmic
02291	recC	Exodeoxyribonuclease V gamma chain	No	No	100	0	0	1	Unknown
00162	recG	ATP-dependent DNA helicase recG	No	No	100	0	0	1	Cytoplasmic
02197	recJ	Single-stranded-DNA-specific exonuclease recJ	No	No	100	0	0	1	Cytoplasmic
02431	recN	DNA repair protein recN	No	No	100	0	0	1	Cytoplasmic
00815	recO	DNA repair protein recO	No	No	100	0	0	1	Cytoplasmic
01719	recQ	ATP-dependent DNA helicase recQ	No	No	100	0	0	1	Cytoplasmic
01275	relB	Antitoxin RelB	No	No	100	0	0	1	Cytoplasmic
01693	rffG	dTDP-glucose 4,6-dehydratase	No	No	100	0	0	1	Cytoplasmic
01696	rffA	Lipopolysaccharide biosynthesis protein rffA	No	No	100	0	0	1	Cytoplasmic
00589	rhaR	HTH-type transcriptional activator rhaR	No	No	100	0	0	1	Cytoplasmic
00590	rhaS	HTH-type transcriptional activator rhaS	No	No	100	0	0	1	Cytoplasmic
00594	-	Rhamnose ABC transporter, periplasmic rhamnose-binding protein	No	No	100	0	0	1	Periplasmic
04481	rihA	Pyrimidine-specific ribonucleoside hydrolase rihA	No	No	100	0	0	1	Unknown
02025	-	GCN5-related N-acetyltransferase	No	No	100	0	0	1	Cytoplasmic
03431	-	GCN5-related N-acetyltransferase (GNAT) domain-containing protein	No	No	100	0	0	1	Cytoplasmic
01102	rimP	Ribosome maturation factor rimP	No	No	100	0	0	1	Cytoplasmic
03338	rlmH	Ribosomal RNA large subunit methyltransferase H	No	No	100	0	0	1	Unknown
00306	-	DNA methylase, N-6 adenine-specific protein	No	No	100	0	0	1	Cytoplasmic
00859	rlmN	Ribosomal RNA large subunit methyltransferase N	No	No	100	0	0	1	Cytoplasmic
04925	rluC	Ribosomal large subunit pseudouridine synthase C	No	No	100	0	No	1	Cytoplasmic
31626	rluD	Ribosomal large subunit pseudouridine synthase D	No	No	100	0	No	1	Cytoplasmic
04862	rluE	Ribosomal large subunit pseudouridine synthase E	No	No	100	0	No	1	Cytoplasmic
00357	rluF	Ribosomal large subunit pseudouridine synthase F	No	No	100	0	No	1	Cytoplasmic
05431	rnb	Exoribonuclease 2	No	No	100	0	0	1	Cytoplasmic
00813	rnc	Ribonuclease 3	No	No	100	0	0	1	Cytoplasmic
05405	-	hypothetical protein	No	No	100	0	0	1	Unknown
01563	rnd	Ribonuclease D	No	No	100	0	0	1	Cytoplasmic
02970	rng	Ribonuclease G	No	No	100	0	0	1	Cytoplasmic
02936	rnhA	Ribonuclease H	No	No	100	0	0	1	Unknown
01796	rnhB	Ribonuclease HII	No	No	100	0	0	1	Cytoplasmic
00538	rnr	Ribonuclease R	No	No	100	0	0	1	Cytoplasmic
05148	rnt	Ribonuclease T	No	No	100	0	0	1	Cytoplasmic
00980	rbn	Ribonuclease BN	No	No	100	0	0	1	Cytoplasmic
01356	rplA	50S ribosomal protein L1	No	No	100	0	0	1	Cytoplasmic
01226	rplI	50S ribosomal protein L9	No	No	100	0	0	1	Cytoplasmic
02283	rppH	RNA pyrophosphohydrolase	No	No	100	0	No	1	Cytoplasmic
00772	rpsD	30S ribosomal protein S4	No	No	100	0	0	1	Cytoplasmic
01097	rpsO	30S ribosomal protein S15	No	No	100	0	0	1	Cytoplasmic
00580	rraA	Regulator of ribonuclease activity A	No	No	100	0	0	1	Cytoplasmic
01300	-	hypothetical protein	No	No	100	0	0	1	Cytoplasmic
00808	rseB	Sigma-E factor regulatory protein rseB	No	No	100	0	0	1	Periplasmic
00520	rsgA	Putative ribosome biogenesis GTPase RsgA	No	No	100	0	0	1	Cytoplasmic
04703	hnr	Protein hnr	No	No	100	0	0	1	Cytoplasmic
05020	rstA	Transcriptional regulatory protein rstA	No	No	100	0	0	1	Cytoplasmic
05018	rstB	Sensor protein rstB	No	No	100	0	0	1	Cytoplasmic Membrane
04249	rumB	23S rRNA (uracil-5-)-methyltransferase rumB	No	No	100	0	0	1	Cytoplasmic
03917	rutC	protein rutC	No	No	100	0	0	1	Cytoplasmic
03916	rutD	protein rutD	No	No	100	0	0	1	Unknown
03913	rutG	Putative pyrimidine permease rutG	No	No	100	0	0	1	Cytoplasmic Membrane
04621	-	putative regulatory protein TetR	No	No	100	0	0	1	Cytoplasmic
03920	rutR	HTH-type transcriptional regulator rutR	No	No	100	0	0	1	Cytoplasmic
01620	ruvB	Holliday junction ATP-dependent DNA helicase ruvB	No	No	100	0	0	1	Cytoplasmic
01622	ruvC	Crossover junction endodeoxyribonuclease ruvC	No	No	100	0	0	1	Cytoplasmic
05437	sapD	Peptide transport system ATP-binding protein sapD	No	No	100	0	0	1	Cytoplasmic Membrane
05420	sbcB	Exodeoxyribonuclease I	No	No	100	0	0	1	Cytoplasmic
04746	gyrI	DNA gyrase inhibitory protein	No	No	100	0	0	1	Cytoplasmic
03516	scrY	Sucrose porin	No	No	100	0	0	1	Outer Membrane
01659	sdiA	Regulatory protein sdiA	No	No	100	0	0	1	Cytoplasmic
01271	-	putative selenocysteine synthase	No	No	100	0	0	1	Cytoplasmic
00228	selB	Selenocysteine-specific elongation factor	No	No	100	0	0	1	Cytoplasmic
03302	seqA	Protein seqA	No	No	100	0	0	1	Unknown
01931	setA	Sugar efflux transporter A	No	No	100	0	0	1	Cytoplasmic Membrane
04412	setB	Sugar efflux transporter B	No	No	100	0	0	1	Cytoplasmic Membrane
01934	sgrR	HTH-type transcriptional regulator sgrR	No	No	100	0	0	1	Cytoplasmic
02553	sitA	Iron transport system periplasmic binding component SitA	No	No	100	0	0	1	Periplasmic
02552	sitB	Iron transport system ATP-binding component SitB	No	No	100	0	0	1	Cytoplasmic Membrane
01801	skp	Chaperone protein skp	No	No	100	0	0	1	Periplasmic
00182	slmA	HTH-type protein slmA	No	No	100	0	0	1	Cytoplasmic
05158	slyA	Transcriptional regulator slyA	No	No	100	0	0	1	Cytoplasmic
31616	-	MarR family transcriptional regulator	No	No	100	0	0	1	Cytoplasmic
00733	slyD	FKBP-type peptidyl-prolyl cis-trans isomerase slyD	No	No	100	0	No	1	Cytoplasmic
02435	smpB	SsrA-binding protein	No	No	100	0	0	1	Unknown
05038	-	hypothetical protein	No	No	100	0	0	1	Cytoplasmic
04188	smtA	Protein smtA	No	No	100	0	0	1	Cytoplasmic
05345	sohB	putative protease sohB	No	No	100	0	0	1	Cytoplasmic Membrane
05662	sppA	Protease 4	No	No	100	0	0	1	Cytoplasmic Membrane
31878	spr	Lipoprotein spr	No	No	100	0	0	1	Unknown
05394	spy	Spheroplast protein Y	No	No	100	0	0	1	Periplasmic
02594	srlB	Glucitol/sorbitol-specific phosphotransferase enzyme IIA component	No	No	100	0	0	1	Cytoplasmic
00803	srmB	ATP-dependent RNA helicase srmB	No	No	100	0	0	1	Cytoplasmic
00396	ssb	Single-stranded DNA-binding protein	No	No	100	0	0	1	Cytoplasmic
03215	sspA	Stringent starvation protein A	No	No	100	0	0	1	Cytoplasmic
03216	sspB	Stringent starvation protein B	No	No	100	0	0	1	Unknown
02870	sstT	Serine/threonine transporter sstT	No	No	100	0	0	1	Cytoplasmic Membrane
02369	-	putative aliphatic sulfonates-binding protein	No	No	100	0	0	1	Unknown
03857	ssuA	Putative aliphatic sulfonates-binding protein	No	No	100	0	0	1	Unknown
03854	ssuB	Aliphatic sulfonates import ATP-binding protein ssuB	No	No	100	0	0	1	Cytoplasmic Membrane
01522	-	GNAT family acetyltransferase	No	No	100	0	0	1	Cytoplasmic
04104	stpA	DNA-binding protein stpA	No	No	100	0	0	1	Cytoplasmic
04633	sufA	Protein sufA	No	No	100	0	0	1	Cytoplasmic
04631	sufC	putative ATP-dependent transporter sufC	No	No	100	0	0	1	Cytoplasmic
04630	sufD	FeS cluster assembly protein sufD	No	No	100	0	0	1	Cytoplasmic
03873	sulA	Cell division inhibitor sulA	No	No	100	0	0	1	Cytoplasmic Membrane
01955	surA	Chaperone surA	No	No	100	0	No	1	Periplasmic
02374	syd	Protein syd	No	No	100	0	0	1	Cytoplasmic Membrane
01292	-	hypothetical protein	No	No	100	0	0	1	Cytoplasmic
00821	tadA	tRNA-specific adenosine deaminase	No	No	100	0	No	1	Cytoplasmic
31561	tag	DNA-3-methyladenine glycosylase 1	No	No	100	0	0	1	Cytoplasmic
02277	tas	Protein tas	No	No	100	0	0	1	Cytoplasmic
01736	tatC	Sec-independent protein translocase protein tatC	No	No	100	0	0	1	Cytoplasmic Membrane
01737	tatD	Deoxyribonuclease tatD	No	No	100	0	0	1	Cytoplasmic
02108	tauA	Taurine-binding periplasmic protein	No	No	100	0	0	1	Unknown
04596	tauB	Taurine import ATP-binding protein TauB	No	No	100	0	0	1	Cytoplasmic Membrane
02107	tauB	Taurine import ATP-binding protein TauB	No	No	100	0	0	1	Cytoplasmic Membrane
01534	tdcA	HTH-type transcriptional regulator tdcA	No	No	100	0	0	1	Cytoplasmic
04449	tehA	Tellurite resistance protein tehA	No	No	100	0	0	1	Cytoplasmic Membrane
04450	tehB	Tellurite resistance protein tehB	No	No	100	0	0	1	Unknown
05471	-	TenA family transcription regulator	No	No	100	0	0	1	Unknown
01935	thiB	Thiamine-binding periplasmic protein	No	No	100	0	0	1	Periplasmic
03703	thiI	tRNA sulfurtransferase	No	No	100	0	0	1	Cytoplasmic
01938	thiQ	Thiamine import ATP-binding protein thiQ	No	No	100	0	0	1	Cytoplasmic Membrane
01850	ligT	2'-5'-RNA ligase	No	No	100	0	0	1	Unknown
03678	tig	Trigger factor	No	No	100	0	0	1	Cytoplasmic
02972	tldD	Protein tldD	No	No	100	0	0	1	Cytoplasmic
02796	tolC	Outer membrane protein tolC	No	No	100	0	0	1	Outer Membrane
01286	treR	HTH-type transcriptional regulator treR	No	No	100	0	0	1	Cytoplasmic
00778	trkA	Trk system potassium uptake protein trkA	No	No	100	0	0	1	Cytoplasmic Membrane
00843	trmJ	tRNA (cytidine/uridine-2'-O-)-methyltransferase TrmJ	No	No	100	0	0	1	Cytoplasmic
00215	-	putative tRNA/rRNA methyltransferase	No	No	100	0	0	1	Unknown
02005	trpR	Trp operon repressor	No	No	100	0	0	1	Cytoplasmic
01026	truA	tRNA pseudouridine synthase A	No	No	100	0	No	1	Cytoplasmic
01098	truB	tRNA pseudouridine synthase B	No	No	100	0	No	1	Cytoplasmic
02377	truC	tRNA pseudouridine synthase C	No	No	100	0	0	1	Cytoplasmic
02049	tsx	Nucleoside-specific channel-forming protein tsx	No	No	100	0	0	1	Outer Membrane
04386	ttcA	tRNA 2-thiocytidine biosynthesis protein ttcA	No	No	100	0	0	1	Cytoplasmic
00620	typA	GTP-binding protein typA/bipA	No	No	100	0	0	1	Cytoplasmic Membrane
00647	ugpB	sn-glycerol-3-phosphate-binding periplasmic protein ugpB	No	No	100	0	0	1	Periplasmic
00083	uhpA	Transcriptional regulatory protein uhpA	No	No	100	0	0	1	Cytoplasmic
00085	uhpC	Regulatory protein uhpC	No	No	100	0	0	1	Cytoplasmic Membrane
01215	ulaB	Ascorbate-specific phosphotransferase enzyme IIB component	No	No	100	0	0	1	Unknown
01216	ulaC	Ascorbate-specific phosphotransferase enzyme IIA component	No	No	100	0	0	1	Cytoplasmic Membrane
03816	uraA	Uracil permease	No	No	100	0	0	1	Cytoplasmic Membrane
02818	ureE	Urease accessory protein ureE	No	No	100	0	0	1	Cytoplasmic
02819	ureF	Urease accessory protein ureF	No	No	100	0	0	1	Unknown
02820	ureG	Urease accessory protein ureG	No	No	100	0	0	1	Cytoplasmic
00311	uspA	Universal stress protein A	No	No	100	0	0	1	Cytoplasmic
05030	uspE	Universal stress protein E	No	No	100	0	0	1	Cytoplasmic
01149	uspG	Universal stress protein G	No	No	100	0	0	1	Cytoplasmic
03355	uspG	Universal stress protein G	No	No	100	0	0	1	Cytoplasmic
00395	uvrA	UvrABC system protein A	No	No	100	0	0	1	Cytoplasmic
03032	uvrB	UvrABC system protein B	No	No	100	0	0	1	Cytoplasmic
01657	uvrY	Response regulator uvrY	No	No	100	0	0	1	Cytoplasmic
02272	uxuR	Uxu operon regulator	No	No	100	0	0	1	Cytoplasmic
05434	-	hypothetical protein	No	No	100	0	0	1	Unknown
04838	vsr	Very short patch repair protein	No	No	100	0	0	1	Cytoplasmic
00190	waaE	Lipopolysaccharide core biosynthesis glycosyltransferase waaE	No	No	100	0	0	1	Unknown
00205	-	putative glycosyltransferase, family 2	No	No	100	0	0	1	Cytoplasmic Membrane
03910	wrbA	Flavoprotein wrbA	No	No	100	0	0	1	Unknown
00148	-	putative purine permease	No	No	100	0	0	1	Cytoplasmic Membrane
05228	hpxP	putative hypoxanthine/uric acid transporter	No	No	100	0	0	1	Cytoplasmic Membrane
04647	metE	putative methylcobalamin:homocysteine methyltransferase	No	No	100	0	0	1	Cytoplasmic
01712	xerC	Tyrosine recombinase xerC	No	No	100	0	0	1	Cytoplasmic
02195	xerD	Tyrosine recombinase xerD	No	No	100	0	0	1	Cytoplasmic
03704	xseB	Exodeoxyribonuclease 7 small subunit	No	No	100	0	0	1	Cytoplasmic
00238	xylF	D-xylose-binding periplasmic protein	No	No	100	0	0	1	Periplasmic
00237	xylG	Xylose import ATP-binding protein xylG	No	No	100	0	0	1	Cytoplasmic Membrane
00235	xylR	Xylose operon regulatory protein	No	No	100	0	0	1	Cytoplasmic
01208	xynB	Beta-xylosidase	No	No	100	0	0	1	Unknown
01859	-	Glycoside hydrolase/deacetylase domain-containing protein	No	No	100	0	No	1	Unknown
01862	-	putative ABC transporter ATP-binding protein	No	No	100	0	0	1	Cytoplasmic Membrane
01860	-	Putative phosphotransferase enzyme IIA component	No	No	100	0	0	1	Unknown
01788	-	hypothetical protein	No	No	100	0	0	1	Cytoplasmic Membrane
02943	-	putative HTH-type transcriptional regulator	No	No	100	0	0	1	Cytoplasmic
02940	-	Methyltransferase type 11 family protein	No	No	100	0	0	1	Cytoplasmic
02048	-	putative lipoprotein	No	No	100	0	0	1	Unknown
03701	thiJ	Protein thiJ	No	No	100	0	0	1	Unknown
03503	-	Aldo/keto reductase family protein	No	No	100	0	No	1	Cytoplasmic
03699	-	hypothetical protein	No	No	100	0	0	1	Cytoplasmic
03698	-	Inner membrane transport protein	No	No	100	0	0	1	Cytoplasmic Membrane
03609	-	Cys-tRNA(Pro)/Cys-tRNA(Cys) deacylase	No	No	100	0	0	1	Cytoplasmic
03665	-	putative HTH-type transcriptional regulator	No	No	100	0	0	1	Cytoplasmic
03671	-	competence protein ComEA-related protein	No	No	100	0	0	1	Cytoplasmic Membrane
03601	-	thioredoxin domain-containing protein	No	No	100	0	0	1	Cytoplasmic
03882	-	phosphatidylethanolamine-binding protein	No	No	100	0	0	1	Periplasmic
03359	-	putative Winged helix-turn-helix transcription repressor	No	No	100	0	0	1	Cytoplasmic
03321	-	PhoH-like protein	No	No	100	0	0	1	Cytoplasmic
03303	-	Esterase	No	No	100	0	0	1	Unknown
03291	-	NGG1p interacting factor 3, NIF3 family protein	No	No	100	0	0	1	Cytoplasmic
03288	-	lamB family protein	No	No	100	0	0	1	Cytoplasmic
03001	-	Phosphatase	No	No	100	0	0	1	Unknown
03024	-	phosphatidylethanolamine-binding protein	No	No	100	0	0	1	Cytoplasmic
03176	-	putative HTH-type transcriptional regulator	No	No	100	0	0	1	Cytoplasmic
04328	-	putative membrane protein	No	No	100	0	0	1	Cytoplasmic Membrane
04335	-	Endonuclease/exonuclease/phosphatase	No	No	100	0	0	1	Cytoplasmic
04319	-	Glycosyl transferase, family 3	No	No	100	0	0	1	Cytoplasmic
05319	-	putative oxidoreductase	No	No	100	0	0	1	Cytoplasmic
04318	-	hypothetical protein	No	No	100	0	0	1	Unknown
04304	-	Putative phosphoethanolamine transferase	No	No	100	0	0	1	Cytoplasmic Membrane
04293	-	hypothetical protein	No	No	100	0	0	1	Cytoplasmic
05370	-	PKHD-type hydroxylase	No	No	100	0	0	1	Cytoplasmic
04290	-	Putative pyruvate formate-lyase 3-activating enzyme	No	No	100	0	0	1	Cytoplasmic
04227	-	hypothetical protein	No	No	100	0	0	1	Cytoplasmic
04267	-	Inner membrane protein	No	No	100	0	0	1	Cytoplasmic Membrane
04237	-	NAD(P)-binding domain-containing protein	No	No	100	0	0	1	Unknown
04203	-	hypothetical protein	No	No	100	0	0	1	Cytoplasmic
04192	-	hypothetical protein	No	No	100	0	0	1	Unknown
04183	-	Hedgehog signaling domain-containing protein	No	No	100	0	0	1	Unknown
04182	-	putative metallo-beta-lactamase	No	No	100	0	0	1	Cytoplasmic
03869	-	putative protease La	No	No	100	0	0	1	Cytoplasmic
03879	-	NAD(P)-binding domain-containing protein	No	No	100	0	0	1	Unknown
02031	-	Membrane-associated diguanylate cyclase	No	No	100	0	No	1	CytoplasmicMembrane
04953	-	chaperone TorD family protein	No	No	100	0	0	1	Cytoplasmic Membrane
04934	-	hypothetical protein	No	No	100	0	0	1	Unknown
04915	-	hypothetical protein	No	No	100	0	0	1	Unknown
04687	-	YceI-like domain-containing protein	No	No	100	0	0	1	Unknown
04930	mviM	Virulence factor mviM	No	No	100	0	0	1	Unknown
04871	-	Clavaminate synthase-like superfamily protein	No	No	100	0	0	1	Cytoplasmic
04905	-	hypothetical protein	No	No	100	0	0	1	Cytoplasmic
04897	-	Peptidoglycan-binding lysin domain-containing protein	No	No	100	0	0	1	Unknown
04723	-	hypothetical protein	No	No	100	0	0	1	Unknown
05427	-	translation initiation factor SUI1-like protein	No	No	100	0	0	1	Unknown
04685	-	hypothetical protein	No	No	100	0	0	1	Unknown
05344	-	hypothetical protein	No	No	100	0	0	1	Unknown
05352	-	tRNA threonylcarbamoyladenosine biosynthesis protein	No	No	100	0	0	1	Cytoplasmic
04690	-	hypothetical protein	No	No	100	0	0	1	Cytoplasmic
03637	-	hypothetical protein	No	No	100	0	0	1	Unknown
04440	-	putative HTH-type transcriptional regulator	No	No	100	0	0	1	Cytoplasmic
04443	-	hypothetical protein	No	No	100	0	0	1	Cytoplasmic
04478	-	putative HTH-type transcription	No	No	100	0	0	1	Unknown
04462	-	putative HTH-type transcriptional regulator	No	No	100	0	0	1	Cytoplasmic
04463	-	Putative ABC transporter periplasmic-binding protein	No	No	100	0	0	1	Periplasmic
04464	-	putative ABC transporter ATP-binding protein	No	No	100	0	0	1	Cytoplasmic Membrane
05272	-	putative isomerase	No	No	100	0	0	1	Cytoplasmic
00135	-	beta-lactamase domain-containing protein	No	No	100	0	0	1	Cytoplasmic
04566	-	hypothetical protein	No	No	100	0	0	1	Unknown
03906	-	Short-chain dehydrogenase/reductase	No	No	100	0	0	1	Cytoplasmic
01148	-	putative HTH-type transcriptional regulator	No	No	100	0	0	1	Cytoplasmic
31743	-	putative serine protease	No	No	100	0	0	1	Unknown
04427	-	putative oxidoreductase	No	No	100	0	0	1	Cytoplasmic
05138	-	Inner membrane transport protein	No	No	100	0	0	1	Cytoplasmic Membrane
05153	-	Oxidoreductase	No	No	100	0	0	1	Cytoplasmic
05156	-	HlyD-family protein	No	No	100	0	0	1	Cytoplasmic Membrane
05144	-	hypothetical protein	No	No	100	0	0	1	Cytoplasmic
05142	-	Inner membrane transport protein	No	No	100	0	0	1	Cytoplasmic Membrane
01927	-	Inner membrane transport protein	No	No	100	0	0	1	Cytoplasmic Membrane
04682	-	hypothetical protein	No	No	100	0	0	1	Unknown
03371	-	Carbohydrate/purine kinase domain-containing protein	No	No	100	0	0	1	Cytoplasmic
04471	-	putative hydrolase	No	No	100	0	0	1	Cytoplasmic Membrane
04731	-	PrkA family protein	No	No	100	0	0	1	Cytoplasmic
05607	-	hypothetical protein	No	No	100	0	0	1	Cytoplasmic
31959	-	diguanylate cyclase domain-containing protein	No	No	100	0	No	1	Cytoplasmic Membrane
03895	-	putative transporter protein	No	No	100	0	0	1	Cytoplasmic Membrane
03894	-	Putative dioxygenase subunit alpha	No	No	100	0	0	1	Cytoplasmic
03892	-	Putative dioxygenase subunit beta	No	No	100	0	0	1	Cytoplasmic
01660	-	putative amino-acid ABC transporter ATP-binding protein	No	No	100	0	0	1	Cytoplasmic Membrane
01633	-	hypothetical protein	No	No	100	0	0	1	Unknown
01143	-	hypothetical protein	No	No	100	0	0	1	Cytoplasmic
04834	ompS1	Outer membrane protein S1	No	No	100	0	0	1	Outer Membrane
02962	-	Sulfoxide reductase catalytic subunit	No	No	100	0	0	1	Periplasmic
03763	-	putative HTH-type transcriptional regulator	No	No	100	0	0	1	Cytoplasmic
03764	-	hypothetical protein	No	No	100	0	0	1	Cytoplasmic
03186	-	Two-component regulatory system, response regulator protein	No	No	100	0	0	1	Cytoplasmic
03007	-	putative HTH-type transcriptional regulator	No	No	100	0	0	1	Cytoplasmic
04419	-	putative HTH-type transcriptional regulator	No	No	100	0	0	1	Cytoplasmic
04408	-	Elongation factor P-like protein	No	No	100	0	0	1	Cytoplasmic
04401	-	putative ABC transporter system periplasmic protein	No	No	100	0	0	1	Periplasmic
04393	-	ATP-dependent DNA helicase	No	No	100	0	0	1	Cytoplasmic
00940	-	Inner membrane protein	No	No	100	0	0	1	Cytoplasmic Membrane
32381	-	2Fe-2S ferredoxin-type domain-containing protein	No	No	100	0	0	1	Unknown
00998	-	hypothetical protein	No	No	100	0	0	1	Cytoplasmic
01000	-	Phosphatase	No	No	100	0	0	1	Cytoplasmic
01006	-	Phosphodiesterase	No	No	100	0	0	1	Unknown
01010	-	Epimerase family protein	No	No	100	0	0	1	Cytoplasmic
01048	-	Inner membrane protein	No	No	100	0	0	1	Cytoplasmic Membrane
03559	-	hypothetical protein	No	No	100	0	0	1	Cytoplasmic Membrane
03540	-	putative iron-dependent peroxidase	No	No	100	0	0	1	Cytoplasmic
03539	-	hypothetical protein	No	No	100	0	0	1	Unknown
03832	-	thioredoxin domain-containing protein	No	No	100	0	0	1	Unknown
00864	-	Lipoprotein	No	No	100	0	0	1	Unknown
00863	-	hypothetical protein	No	No	100	0	0	1	Periplasmic
00819	-	putative HTH-type transcriptional regulator	No	No	100	0	0	1	Cytoplasmic
02419	-	OmpA/MotB domain-containing protein	No	No	100	0	0	1	Outer Membrane
02934	-	putative HTH-type transcriptional regulator	No	No	100	0	0	1	Cytoplasmic
00800	-	putative tRNA/rRNA methyltransferase	No	No	100	0	0	1	Cytoplasmic
02409	-	cytotoxic necrotizing factor-like protein	No	No	100	0	0	1	Unknown
05474	-	hypothetical protein	No	No	100	0	0	1	Cytoplasmic
03697	-	putative oxidoreductase	No	No	100	0	0	1	Unknown
04099	-	putative HTH-type transcriptional regulator	No	No	100	0	0	1	Unknown
03263	-	tetratricopeptide-like helical domain-containing protein	No	No	100	0	0	1	Periplasmic
02372	-	LOG family protein	No	No	100	0	0	1	Cytoplasmic
31802	-	hypothetical protein	No	No	100	0	0	1	Cytoplasmic
02180	-	oxidoreductase	No	No	100	0	0	1	Cytoplasmic
02191	-	tRNA-modifying protein	No	No	100	0	0	1	Unknown
31801	-	putative oxidative stress defense protein	No	No	100	0	0	1	Periplasmic
02740	-	Oxygen-independent coproporphyrinogen-III oxidase-like protein	No	No	100	0	0	1	Cytoplasmic
02766	-	putative GST-like protein	No	No	100	0	0	1	Cytoplasmic
02799	-	dioxygenase class III protein, subunit B	No	No	100	0	0	1	Unknown
02790	-	putative quinol monooxygenase	No	No	100	0	0	1	Unknown
02786	-	hypothetical protein	No	No	100	0	0	1	Unknown
02868	-	putative oxidoreductase	No	No	100	0	0	1	Periplasmic
02885	-	putative HTH-type transcriptional regulator	No	No	100	0	0	1	Cytoplasmic
01087	-	putative N-acetyltransferase	No	No	100	0	0	1	Cytoplasmic
01091	-	luciferase-like monooxygenase	No	No	100	0	0	1	Cytoplasmic
01112	-	RNA-binding protein	No	No	100	0	0	1	Cytoplasmic
03220	-	hypothetical protein	No	No	100	0	0	1	Cytoplasmic
00637	-	putative acyltransferase	No	No	100	0	0	1	Unknown
00656	-	putative oxidoreductase	No	No	100	0	0	1	Cytoplasmic
00654	-	putative N-acetyltransferase	No	No	100	0	0	1	Cytoplasmic
00314	-	FAD-dependent oxidoreductase	No	No	100	0	0	1	Unknown
00299	-	LysR family transcriptional regulator	No	No	100	0	0	1	Cytoplasmic
00292	-	Peptidase M16 domain-containing protein	No	No	100	0	0	1	Unknown
00275	-	Cellulose synthase operon protein	No	No	100	0	0	1	Cytoplasmic
00259	-	Inner membrane lipoprotein	No	No	100	0	0	1	Outer Membrane
00251	-	putative HTH-type transcriptional regulator	No	No	100	0	0	1	Unknown
00192	-	putative glycosyltransferase in waa region	No	No	100	0	0	1	Cytoplasmic Membrane
00226	gst	glutathione S-transferase	No	No	100	0	No	1	Cytoplasmic
03512	-	Secretion protein HlyD family	No	No	100	0	0	1	Cytoplasmic Membrane
00210	-	rhodanese-like domain-containing protein	No	No	100	0	0	1	Unknown
00206	-	hypothetical protein	No	No	100	0	0	1	Unknown
00185	-	hypothetical protein	No	No	100	0	0	1	Cytoplasmic
[truncated: 768 more rows]

## Sheet: Eq 2 - Polymyxin B
Kp13 locus ID	Gene	Product	Essential MGH 78578 (Liao et al)	Essential Transposon hybridization (Ramage et al)	Conservation in Pathogenic Kp (%)	Betweenness Centrality	Chokepoint	Overexpression in Polymyxin B (Ramos et al)	Score	Subcellular location
01032	fabB	3-oxoacyl-[acyl-carrier-protein] synthase 1	Yes	Yes	100	0.64152	Yes	Yes	7.64	Cytoplasmic
01798	lpxA	Acyl-[acyl-carrier-protein]--UDP-N-acetylglucosamine O-acyltransferase	Yes	Yes	100	0.28751	Yes	Yes	7.29	Cytoplasmic
01899	lpxC	UDP-3-O-[3-hydroxymyristoyl] N-acetylglucosamine deacetylase	Yes	Yes	100	0.28709	Yes	Yes	7.29	Cytoplasmic
01814	dapD	2,3,4,5-tetrahydropyridine-2,6-dicarboxylate N-succinyltransferase	Yes	Yes	100	0.07749	Yes	Yes	7.08	Cytoplasmic
01800	lpxD	UDP-3-O-[3-hydroxymyristoyl] glucosamine N-acyltransferase	Yes	Yes	100	0.06829	Yes	Yes	7.07	Cytoplasmic
00662	asd	Aspartate-semialdehyde dehydrogenase	Yes	Yes	100	0.05177	Yes	Yes	7.05	Cytoplasmic
03824	dapA	Dihydrodipicolinate synthase	Yes	Yes	100	0.03468	Yes	Yes	7.03	Cytoplasmic
01459	kdsA	2-dehydro-3-deoxyphosphooctonate aldolase	Yes	Yes	100	0.03161	Yes	Yes	7.03	Cytoplasmic
00796	pssA	CDP-diacylglycerol--serine O-phosphatidyltransferase	Yes	Yes	97.4359	0.05706	Yes	Yes	7.03	Cytoplasmic Membrane
01108	glmM	Phosphoglucosamine mutase	Yes	Yes	100	0.00518	Yes	Yes	7.01	Cytoplasmic
31485	fabD	Malonyl CoA-acyl carrier protein transacylase	Yes	Yes	100	0.0035784	Yes	Yes	7.0	Cytoplasmic
00029	glmS	Glucosamine--fructose-6-phosphate aminotransferase isomerizing	Yes	Yes	100	1	No	Yes	7.0	Cytoplasmic
04702	galU	UTP--glucose-1-phosphate uridylyltransferase	Yes	No	100	0.16893	Yes	Yes	6.67	Cytoplasmic
01466	ispE	4-diphosphocytidyl-2-C-methyl-D-erythritol kinase	No	Yes	100	0.11675	Yes	Yes	6.62	Cytoplasmic
03868	fabA	3-hydroxydecanoyl-[acyl-carrier-protein] dehydratase	Yes	No	100	0.10155	Yes	Yes	6.6	Cytoplasmic
01799	fabZ	(3R)-hydroxymyristoyl-[acyl-carrier-protein] dehydratase	No	Yes	100	0.10155	Yes	Yes	6.6	Cytoplasmic
02040	dxs	1-deoxy-D-xylulose-5-phosphate synthase	No	Yes	97.4359	0.09873	Yes	Yes	6.57	Cytoplasmic
03283	gltA	Citrate synthase	Yes	No	100	0.07293	Yes	Yes	6.57	Cytoplasmic
03562	gltX	Glutamyl-tRNA synthetase	No	Yes	100	0.0644	Yes	Yes	6.56	Cytoplasmic
01464	hemA	Glutamyl-tRNA reductase	No	Yes	100	0.06399	Yes	Yes	6.56	Cytoplasmic
05136	ribE	Riboflavin synthase alpha chain	No	Yes	100	0.05143	Yes	Yes	6.55	Cytoplasmic
02801	ribB	3,4-dihydroxy-2-butanone 4-phosphate synthase	No	Yes	100	0.0499	Yes	Yes	6.55	Cytoplasmic
01020	purF	Amidophosphoribosyltransferase	Yes	No	100	0.03805	Yes	Yes	6.54	Cytoplasmic
02697	ilvD	Dihydroxy-acid dehydratase	Yes	No	100	0.03587	Yes	Yes	6.54	Cytoplasmic
02267	lysA	Diaminopimelate decarboxylase	Yes	No	100	0.02873	Yes	Yes	6.53	Cytoplasmic
00202	hldD	ADP-L-glycero-D-manno-heptose-6-epimerase	Yes	No	100	0.02729	Yes	Yes	6.53	Cytoplasmic
31500	murI	Glutamate racemase	Yes	No	100	0.01107	Yes	Yes	6.51	Unknown
05054	folE	GTP cyclohydrolase 1	No	Yes	100	0.0105035	Yes	Yes	6.51	Cytoplasmic
05338	ribA	GTP cyclohydrolase-2	No	Yes	100	0.00730944	Yes	Yes	6.51	Cytoplasmic
04211	serS	Seryl-tRNA synthetase	No	Yes	100	0.00434	Yes	Yes	6.5	Cytoplasmic
01911	ftsI	Peptidoglycan synthase ftsI	No	Yes	100	0.000468566	Yes	Yes	6.5	Cytoplasmic Membrane
03332	leuS	Leucyl-tRNA synthetase	No	Yes	100	0.000418749	Yes	Yes	6.5	Cytoplasmic
02423	trmD	tRNA (guanine-N(1)-)-methyltransferase	No	Yes	100	1.23004e-05	Yes	Yes	6.5	Cytoplasmic
03589	cysS	Cysteinyl-tRNA synthetase	No	Yes	100	0	Yes	Yes	6.5	Cytoplasmic
00246	glyQ	Glycyl-tRNA synthetase alpha	No	Yes	100	0	Yes	Yes	6.5	Cytoplasmic
00862	hisS	Histidyl-tRNA synthetase	No	Yes	100	0	Yes	Yes	6.5	Cytoplasmic
31833	ileS	Isoleucyl-tRNA synthetase	No	Yes	100	0	Yes	Yes	6.5	Cytoplasmic
04672	pheT	Phenylalanyl-tRNA synthetase beta chain	No	Yes	100	0	Yes	Yes	6.5	Cytoplasmic
01250	ppa	Inorganic pyrophosphatase	No	Yes	100		Yes	Yes	6.5	Cytoplasmic
31528	thrS	Threonyl-tRNA synthetase	No	Yes	100	0	Yes	Yes	6.5	Cytoplasmic
05164	tyrS	Tyrosyl-tRNA synthetase	No	Yes	100	0	Yes	Yes	6.5	Cytoplasmic
01303	valS	Valyl-tRNA synthetase	No	Yes	100	0	Yes	Yes	6.5	Cytoplasmic
00622	glnA	Glutamine synthetase	No	No	100	0.18303	Yes	Yes	6.18	Cytoplasmic
32378	tkt2	transketolase 2	No	No	100	0.15259	Yes	Yes	6.15	Cytoplasmic
02158	tktA	Transketolase 1	No	No	97.4359	0.15259	Yes	Yes	6.13	Cytoplasmic
03002	pgl	6-phosphogluconolactonase	No	No	100	0.12632	Yes	Yes	6.13	Periplasmic
00943	mqo	putative malate:quinone oxidoreductase	No	No	100	0.12314	Yes	Yes	6.12	Cytoplasmic
03136	galF	UTP--glucose-1-phosphate uridylyltransferase in cps region	No	No	94.8718	0.16893	Yes	Yes	6.12	Cytoplasmic
02013	deoD	Purine nucleoside phosphorylase deoD-type	No	No	100	0.11243	Yes	Yes	6.11	Cytoplasmic
03301	pgm	Phosphoglucomutase	No	No	100	0.11027	Yes	Yes	6.11	Cytoplasmic
01316	iolC	5-dehydro-2-deoxygluconokinase	No	No	100	0.10801	Yes	Yes	6.11	Cytoplasmic
01740	fre	NAD(P)H-flavin reductase	No	No	100	0.10562	Yes	Yes	6.11	Cytoplasmic
00861	ispG	4-hydroxy-3-methylbut-2-en-1-yl diphosphate synthase	No	No	100	0.08903	Yes	Yes	6.09	Cytoplasmic
01321	iolE	Inosose dehydratase	No	No	97.4359	0.10925	Yes	Yes	6.08	Cytoplasmic
02016	deoC	Deoxyribose-phosphate aldolase	No	No	100	0.07558	Yes	Yes	6.08	Cytoplasmic
00326	arnA	Bifunctional polymyxin resistance protein ArnA	No	No	100	0.0704	Yes	Yes	6.07	Cytoplasmic
01880	aceE	Pyruvate dehydrogenase E1 component	No	No	100	0.06639	Yes	Yes	6.07	Cytoplasmic
02518	surE	Multifunctional protein surE	No	No	100	0.06138	Yes	Yes	6.06	Cytoplasmic
03314	nagA	N-acetylglucosamine-6-phosphate deacetylase	No	No	100	0.06008	Yes	Yes	6.06	Cytoplasmic
00360	lysC	Lysine-sensitive aspartokinase 3	No	No	100	0.05219	Yes	Yes	6.05	Cytoplasmic
04579	katG	Catalase-peroxidase bifunctional enzyme	No	No	100	0.04906	Yes	Yes	6.05	Cytoplasmic
01819	mtnN	5'-methylthioadenosine/S-adenosylhomocysteine nucleosidase	No	No	100	0.04609	Yes	Yes	6.05	Cytoplasmic
03021	hutU	Urocanate hydratase	No	No	94.8718	0.08991	Yes	Yes	6.04	Cytoplasmic
01103	argG	Argininosuccinate synthase	No	No	100	0.03803	Yes	Yes	6.04	Cytoplasmic
02159	epd	D-erythrose-4-phosphate dehydrogenase	No	No	100	0.03592	Yes	Yes	6.04	Cytoplasmic
31519	aroG	Phospho-2-dehydro-3-deoxyheptonate aldolase, Phe-sensitive	No	No	100	0.03581	Yes	Yes	6.04	Cytoplasmic
02015	deoA	Thymidine phosphorylase	No	No	100	0.03345	Yes	Yes	6.03	Cytoplasmic
02078	mak	Fructokinase	No	No	100	0.02981	Yes	Yes	6.03	Cytoplasmic
04407	uxuA	Mannonate dehydratase	No	No	100	0.02719	Yes	Yes	6.03	Cytoplasmic
31631	pepD	Aminoacyl-histidine dipeptidase	No	No	100	0.02145	Yes	Yes	6.02	Cytoplasmic
03277	sucA	2-oxoglutarate dehydrogenase E1 component	No	No	100	0.02109	Yes	Yes	6.02	Cytoplasmic
00710	cysG2	Siroheme synthase 2	No	No	100	0.021	Yes	Yes	6.02	Cytoplasmic
01150	-	putative mannitol dehydrogenase	No	No	100	0.02041	Yes	Yes	6.02	Cytoplasmic
04170	pncB	Nicotinate phosphoribosyltransferase	No	No	100	0.01865	Yes	Yes	6.02	Cytoplasmic
01986	mog	Molybdopterin adenylyltransferase	No	No	100	0.01437	Yes	Yes	6.01	Cytoplasmic
01533	tdcB	Threonine dehydratase catabolic	No	No	100	0.01434	Yes	Yes	6.01	Cytoplasmic
31481	frdA	Fumarate reductase flavoprotein subunit	No	No	100	0.01394	Yes	Yes	6.01	Cytoplasmic Membrane
00513	frdB	Fumarate reductase iron-sulfur subunit	No	No	100	0.01394	Yes	Yes	6.01	Cytoplasmic Membrane
00786	aroE	Shikimate dehydrogenase	No	No	100	0.01369	Yes	Yes	6.01	Cytoplasmic
02873	uxaC	Uronate isomerase	No	No	100	0.01362	Yes	Yes	6.01	Cytoplasmic
31501	gsp	Bifunctional glutathionylspermidine synthetase/amidase	No	No	100	0.01034	Yes	Yes	6.01	Cytoplasmic
32238	eutB	Ethanolamine ammonia-lyase heavy chain	No	No	100	0.01026	Yes	Yes	6.01	Cytoplasmic
01184	murQ	N-acetylmuramic acid 6-phosphate etherase	No	No	100	0.00882	Yes	Yes	6.01	Unknown
02723	speA	Biosynthetic arginine decarboxylase	No	No	100	0.00784	Yes	Yes	6.01	Periplasmic
01691	wecB	UDP-N-acetylglucosamine 2-epimerase	No	No	100	0.00717	Yes	Yes	6.01	Cytoplasmic
01236	cpdB	Bifunctional 2',3'-cyclic-nucleotide 2'-phosphodiesterase/3'-nucleotidase	No	No	100	0.00677	Yes	Yes	6.01	Periplasmic
01692	wecC	UDP-N-acetyl-D-mannosamine dehydrogenase	No	No	100	0.00676	Yes	Yes	6.01	Cytoplasmic
05414	selD	Selenide, water dikinase	No	No	100	0.00574	Yes	Yes	6.01	Cytoplasmic
01723	pldB	Lysophospholipase L2	No	No	100	0.00504	Yes	Yes	6.01	Cytoplasmic Membrane
03700	panE	2-dehydropantoate 2-reductase	No	No	100	0.0039	Yes	Yes	6.0	Cytoplasmic
02798	-	trypanothione synthase-like protein	No	No	100	0.00359	Yes	Yes	6.0	Cytoplasmic
02611	gshA	Glutamate--cysteine ligase	No	No	100	0.00331	Yes	Yes	6.0	Cytoplasmic
04712	narG	Respiratory nitrate reductase 1 alpha chain	No	No	100	0.00244722	Yes	Yes	6.0	Cytoplasmic Membrane
04711	narH	Respiratory nitrate reductase 1 beta chain	No	No	100	0.00244722	Yes	Yes	6.0	Cytoplasmic Membrane
00562	gldA	Glycerol dehydrogenase	No	No	100	0.00242	Yes	Yes	6.0	Cytoplasmic
03822	bcp	Putative peroxiredoxin bcp	No	No	100	0.00231827	Yes	Yes	6.0	Cytoplasmic
05161	anmK	Anhydro-N-acetylmuramic acid kinase	No	No	100	0.00206	Yes	Yes	6.0	Cytoplasmic Membrane
02392	-	7-carboxy-7-deazaguanine synthase-like protein	No	No	100	0.000839489	Yes	Yes	6.0	Cytoplasmic
01829	mrcB	Penicillin-binding protein 1B	No	No	100	0.000468566	Yes	Yes	6.0	Cytoplasmic Membrane
04234	poxB	Pyruvate dehydrogenase ubiquinone	No	No	100	0.000388856	Yes	Yes	6.0	Cytoplasmic Membrane
03281	sdhC	Succinate dehydrogenase cytochrome b556 subunit	No	No	100	0.000257725	Yes	Yes	6.0	Cytoplasmic Membrane
05137	cfa	Cyclopropane-fatty-acyl-phospholipid synthase	No	No	100	1.23004e-05	Yes	Yes	6.0	Cytoplasmic
01111	rlmE	Ribosomal RNA large subunit methyltransferase E	No	No	100	1.23004e-05	Yes	Yes	6.0	Cytoplasmic
01913	rsmH	Ribosomal RNA small subunit methyltransferase H	No	No	100	1.23004e-05	Yes	Yes	6.0	Cytoplasmic
02008	nadR	Trifunctional NAD biosynthesis/regulator protein NadR	No	No	100	1e-05	Yes	Yes	6.0	Cytoplasmic
00990	nuoE	NADH-quinone oxidoreductase subunit E	No	No	100	0	Yes	Yes	6.0	Cytoplasmic
03342	dacA	D-alanyl-D-alanine carboxypeptidase dacA	No	No	100	0	Yes	Yes	6.0	Cytoplasmic Membrane
03356	ahpF	Alkyl hydroperoxide reductase subunit F	No	No	100	0	Yes	Yes	6.0	Cytoplasmic Membrane
03536	amiA	putative N-acetylmuramoyl-L-alanine amidase amiA	No	No	100	0	Yes	Yes	6.0	Unknown
04769	amn	AMP nucleosidase	No	No	100	0	Yes	Yes	6.0	Cytoplasmic
02793	cpdA	3',5'-cyclic adenosine monophosphate phosphodiesterase CpdA	No	No	100	0	Yes	Yes	6.0	Cytoplasmic
04272	dacC	D-alanyl-D-alanine carboxypeptidase dacC	No	No	100	0	Yes	Yes	6.0	Cytoplasmic Membrane
01662	dcyD	D-cysteine desulfhydrase	No	No	100	0	Yes	Yes	6.0	Cytoplasmic
00665	glgC	Glucose-1-phosphate adenylyltransferase	No	No	100	0	Yes	Yes	6.0	Cytoplasmic
00993	nuoA	NADH-quinone oxidoreductase subunit A	No	No	100	0	Yes	Yes	6.0	Cytoplasmic Membrane
00988	nuoG	NADH-quinone oxidoreductase subunit G	No	No	100	0	Yes	Yes	6.0	Cytoplasmic
00983	nuoL	NADH-quinone oxidoreductase subunit L	No	No	100	0	Yes	Yes	6.0	Cytoplasmic Membrane
00982	nuoM	NADH-quinone oxidoreductase subunit M	No	No	100	0	Yes	Yes	6.0	Cytoplasmic Membrane
00981	nuoN	NADH-quinone oxidoreductase subunit N	No	No	100	0	Yes	Yes	6.0	Cytoplasmic Membrane
05415	phoN	Non-specific acid phosphatase	No	No	100	0	Yes	Yes	6.0	Periplasmic
02006	slt	Soluble lytic murein transglycosylase	No	No	100	0	Yes	Yes	6.0	Periplasmic
00960	glpQ	Glycerophosphoryl diester phosphodiesterase	No	No	97.4359	0.01178	Yes	Yes	5.99	Periplasmic
04542	adhP	Alcohol dehydrogenase, propanol-preferring	No	No	97.4359	0.00338	Yes	Yes	5.98	Cytoplasmic
04210	dmsA	Anaerobic dimethyl sulfoxide reductase chain A	No	No	97.4359	0.00193533	Yes	Yes	5.98	Cytoplasmic Membrane
04627	-	Peptidoglycan-binding lysin domain-containing protein	No	No	97.4359	1e-05	Yes	Yes	5.97	Unknown
02343	mltA	Membrane-bound lytic murein transglycosylase A	No	No	97.4359	0	Yes	Yes	5.97	Outer Membrane
05458	tpx	Thiol peroxidase	No	No	94.8718	0.00231827	Yes	Yes	5.95	Periplasmic
02438	-	Flavin reductase domain-containing protein	No	No	82.0513	0.10562	Yes	Yes	5.93	Unknown
00958	nrdA	Ribonucleoside-diphosphate reductase 1 subunit alpha	No	Yes	100	0.34351	No	Yes	5.84	Cytoplasmic
00959	nrdB	Ribonucleoside-diphosphate reductase 1 subunit beta	No	Yes	100	0.34351	No	Yes	5.84	Cytoplasmic
00213	gpsA	Glycerol-3-phosphate dehydrogenase [NAD(P)+]	Yes	No	100	0.19687	No	Yes	5.7	Cytoplasmic
04205	pflB	Formate acetyltransferase 1	No	No	100	0.6249	No	Yes	5.62	Cytoplasmic
05392	nadE	NH(3)-dependent NAD(+) synthetase	No	Yes	100	0.04981	No	Yes	5.55	Cytoplasmic
04861	icd	Isocitrate dehydrogenase [NADP]	Yes	No	100	0.03642	No	Yes	5.54	Cytoplasmic
02087	proC	Pyrroline-5-carboxylate reductase	Yes	No	100	0.00359	No	Yes	5.5	Cytoplasmic
00780	fmt	Methionyl-tRNA formyltransferase	No	Yes	100	0.00105395	No	Yes	5.5	Cytoplasmic
02160	pgk	Phosphoglycerate kinase	No	Yes	100	0.00044	No	Yes	5.5	Cytoplasmic
02053	secD	Protein-export membrane protein secD	No	Yes	100			Yes	5.5	Cytoplasmic Membrane
02411	-	putative lipoprotein	No	Yes	100			Yes	5.5	Outer Membrane
00781	def	Peptide deformylase	No	Yes	100	0	No	Yes	5.5	Cytoplasmic
02824	dnaG	DNA primase	No	Yes	100			Yes	5.5	Cytoplasmic
00865	engA	GTP-binding protein engA	No	Yes	100			Yes	5.5	Cytoplasmic
00814	era	GTP-binding protein Era	No	Yes	100			Yes	5.5	Cytoplasmic Membrane
02426	ffh	Signal recognition particle protein	No	Yes	100			Yes	5.5	Unknown
03305	fldA	Flavodoxin	No	Yes	100			Yes	5.5	Cytoplasmic
01808	frr	Ribosome-recycling factor	No	Yes	100			Yes	5.5	Cytoplasmic
01901	ftsA	Cell division protein ftsA	No	Yes	100			Yes	5.5	Cytoplasmic
31766	ftsY	cell division protein FtsY	No	Yes	100			Yes	5.5	Cytoplasmic
01900	ftsZ	Cell division protein ftsZ	No	Yes	100			Yes	5.5	Cytoplasmic
00802	grcA	Autonomous glycyl radical cofactor	No	Yes	100			Yes	5.5	Cytoplasmic
05147	grxD	Glutaredoxin-4	No	Yes	100			Yes	5.5	Unknown
00955	gyrA	DNA gyrase subunit A	No	Yes	100			Yes	5.5	Cytoplasmic
00051	gyrB	DNA gyrase subunit B	No	Yes	100			Yes	5.5	Cytoplasmic
00380	lexA	LexA repressor	No	Yes	100			Yes	5.5	Cytoplasmic
31622	lptA	Lipopolysaccharide export system protein lptA	No	Yes	100			Yes	5.5	Unknown
00564	metF	5,10-methylenetetrahydrofolate reductase	Yes	No	100	0	No	Yes	5.5	Cytoplasmic
01101	nusA	Transcription elongation protein nusA	No	Yes	100			Yes	5.5	Cytoplasmic
02044	nusB	N utilization substance protein B	No	Yes	100			Yes	5.5	Cytoplasmic
01354	nusG	Transcription antitermination protein nusG	No	Yes	100			Yes	5.5	Cytoplasmic
02784	parC	DNA topoisomerase 4 subunit A	No	Yes	100			Yes	5.5	Cytoplasmic
02791	parE	DNA topoisomerase 4 subunit B	No	Yes	100			Yes	5.5	Cytoplasmic
31944	ppiB	Peptidyl-prolyl cis-trans isomerase B	No	Yes	100		No	Yes	5.5	Cytoplasmic
31628	rimM	Ribosome maturation factor rimM	No	Yes	100			Yes	5.5	Cytoplasmic
00750	rplD	50S ribosomal protein L4	No	Yes	100			Yes	5.5	Cytoplasmic
00761	rplE	50S ribosomal protein L5	No	Yes	100			Yes	5.5	Cytoplasmic
01359	rplL	50S ribosomal protein L7/L12	No	Yes	100			Yes	5.5	Unknown
03996	rplM	50S ribosomal protein L13	No	Yes	100			Yes	5.5	Cytoplasmic
00774	rplQ	50S ribosomal protein L17	No	Yes	100			Yes	5.5	Cytoplasmic
00751	rplW	50S ribosomal protein L23	No	Yes	100			Yes	5.5	Cytoplasmic
00760	rplX	50S ribosomal protein L24	No	Yes	100			Yes	5.5	Cytoplasmic
00773	rpoA	DNA-directed RNA polymerase subunit alpha	No	Yes	100			Yes	5.5	Cytoplasmic
01360	rpoB	DNA-directed RNA polymerase subunit beta	No	Yes	100			Yes	5.5	Cytoplasmic
01361	rpoC	DNA-directed RNA polymerase subunit beta'	No	Yes	100			Yes	5.5	Cytoplasmic
01223	rpsF	30S ribosomal protein S6	No	Yes	100			Yes	5.5	Cytoplasmic
00741	rpsG	30S ribosomal protein S7	No	Yes	100			Yes	5.5	Cytoplasmic
00748	rpsJ	30S ribosomal protein S10	No	Yes	100			Yes	5.5	Cytoplasmic
00770	rpsM	30S ribosomal protein S13	No	Yes	100			Yes	5.5	Cytoplasmic
01897	secA	Protein translocase subunit secA	No	Yes	100			Yes	5.5	Cytoplasmic
00212	secB	Protein-export protein secB	No	Yes	100			Yes	5.5	Cytoplasmic
02052	secF	Protein-export membrane protein secF	No	Yes	100			Yes	5.5	Cytoplasmic Membrane
00769	secY	Preprotein translocase subunit secY	No	Yes	100			Yes	5.5	Cytoplasmic Membrane
05342	topA	DNA topoisomerase 1	No	Yes	100			Yes	5.5	Cytoplasmic
00785	rimN	Putative ribosome maturation factor rimN	No	Yes	100			Yes	5.5	Cytoplasmic
01810	tsf	Elongation factor Ts	No	Yes	100			Yes	5.5	Cytoplasmic
05425	-	tetratricopeptide repeat-containing protein	No	Yes	100			Yes	5.5	Cytoplasmic
00628	engB	putative GTP-binding protein engB	No	Yes	100			Yes	5.5	Cytoplasmic
01614	pykA	Pyruvate kinase II	No	No	100	0.47705	No	Yes	5.48	Cytoplasmic
02606	csrA	Carbon storage regulator	No	Yes	97.4359			Yes	5.47	Unknown
01795	dnaE	DNA polymerase III subunit alpha	No	Yes	97.4359			Yes	5.47	Cytoplasmic
00049	dnaN	DNA polymerase III subunit beta	No	Yes	97.4359			Yes	5.47	Cytoplasmic
00629	polA	DNA polymerase I	No	Yes	97.4359			Yes	5.47	Cytoplasmic
03781	rfbD	putative UDP-galactopyranose mutase	No	No	35.8974	0	Yes	Yes	5.36	Cytoplasmic
01224	priB	Primosomal replication protein n	No	Yes	76.9231			Yes	5.27	Unknown
00558	ppc	Phosphoenolpyruvate carboxylase	No	No	100	0.20239	No	Yes	5.2	Cytoplasmic
02161	fbaA	Fructose-bisphosphate aldolase class 2	No	No	100	0.1936	No	Yes	5.19	Cytoplasmic
03171	fbaB	Fructose-bisphosphate aldolase class 1	No	No	100	0.1936	No	Yes	5.19	Unknown
31590	dhfrXV	Dihydrofolate reductase type 15	No	No	5.12821	0.11203	Yes	Yes	5.16	Unknown
04130	-	Protein kinase-like domain-containing protein	No	No	10.2564	0	Yes	Yes	5.1	Cytoplasmic
01428	tgt	Queuine tRNA-ribosyltransferase	No	No	5.12821	0.0457	Yes	Yes	5.1	Cytoplasmic
00625	hemN	Oxygen-independent coproporphyrinogen-III oxidase	No	No	100	0.07419	No	Yes	5.07	Cytoplasmic
03797	rmlA	Glucose-1-phosphate thymidylyltransferase in cps region	No	No	5.12821	0.02155	Yes	Yes	5.07	Cytoplasmic
31530	rmlB	dTDP-D-glucose 4,6-dehydratase in cps region	No	No	5.12821	0.01438	Yes	Yes	5.07	Cytoplasmic
01147	-	NADP-dependent L-serine/L-allo-threonine dehydrogenase	No	No	100	0.06479	No	Yes	5.06	Cytoplasmic
01611	zwf	Glucose-6-phosphate 1-dehydrogenase	No	No	100	0.06026	No	Yes	5.06	Cytoplasmic
03795	rmlC	dTDP-4-dehydrorhamnose 3,5-epimerase in cps region	No	No	5.12821	0.00719	Yes	Yes	5.06	Unknown
04657	ppsA	Phosphoenolpyruvate synthase	No	No	100	0.05806	No	Yes	5.06	Cytoplasmic
01432	sulII	Dihydropteroate synthase type-2	No	No	5.12821	0.00042159	Yes	Yes	5.05	Cytoplasmic
01429	rsmH	Ribosomal RNA small subunit methyltransferase H	No	No	5.12821	1.23004e-05	Yes	Yes	5.05	Cytoplasmic
01430	-	Tryptophanyl-tRNA synthetase, partial	No	No	5.12821	0	Yes	Yes	5.05	Cytoplasmic
03796	rmlD	dTDP-4-dehydrorhamnose reductase in cps region	No	No	5.12821	0	Yes	Yes	5.05	Cytoplasmic
31803	gcvT	glycine cleavage system aminomethyltransferase T	No	No	100	0.04496	No	Yes	5.04	Cytoplasmic
31744	fdoH	Formate dehydrogenase-O iron-sulfur subunit	No	No	100	0.0422101	No	Yes	5.04	Cytoplasmic Membrane
00690	pckA	Phosphoenolpyruvate carboxykinase	No	No	100	0.02213	No	Yes	5.02	Cytoplasmic
01523	pckA	Phosphoenolpyruvate carboxykinase ATP	No	No	100	0.02213	No	Yes	5.02	Cytoplasmic
31492	nrdD	Anaerobic ribonucleoside-triphosphate reductase	No	No	100	0.01864	No	Yes	5.02	Cytoplasmic
04706	purU	Formyltetrahydrofolate deformylase	No	No	100	0.01534	No	Yes	5.02	Cytoplasmic
00512	frdC	Fumarate reductase subunit C	No	No	100	0.01394	No	Yes	5.01	Cytoplasmic Membrane
00511	frdD	Fumarate reductase subunit D	No	No	100	0.01394	No	Yes	5.01	Cytoplasmic Membrane
01284	treC	Trehalose-6-phosphate hydrolase	No	No	100	0.00891	No	Yes	5.01	Cytoplasmic
03551	ptsI	Phosphoenolpyruvate-protein phosphotransferase	No	No	100	0.00571	No	Yes	5.01	Cytoplasmic
05122	cynT	Carbonic anhydrase 1	No	No	100	0.0039998	No	Yes	5.0	Cytoplasmic
03684	cyoB	Ubiquinol oxidase subunit 1	No	No	100	0.00208378	No	Yes	5.0	Cytoplasmic Membrane
03908	agp	Glucose-1-phosphatase	No	No	100	0.0013	No	Yes	5.0	Periplasmic
00488	aspA	Aspartate ammonia-lyase	No	No	100	0.00103	No	Yes	5.0	Cytoplasmic
03192	bglX	Periplasmic beta-glucosidase	No	No	100	1e-05	No	Yes	5.0	Periplasmic
01315	-	putative HTH-type transcriptional regulator	No	No	100			Yes	5.0	Cytoplasmic
04947	mdoG	Glucans biosynthesis protein G	No	No	100			Yes	5.0	Periplasmic
31835	ascG	HTH-type transcriptional regulator AscG	No	No	100			Yes	5.0	Cytoplasmic
01320	ioH	Protein iolH	No	No	100			Yes	5.0	Cytoplasmic
01363	-	PEP-sugar phosphotransferase enzyme IIA subunit	No	No	100			Yes	5.0	Cytoplasmic
04931	-	hypothetical protein	No	No	100			Yes	5.0	Cytoplasmic
01637	uspC	Universal stress protein C	No	No	100			Yes	5.0	Cytoplasmic
01623	-	putative transcriptional regulatory protein	No	No	100			Yes	5.0	Cytoplasmic
02222	-	acyltransferase domain-containing protein	No	No	100			Yes	5.0	Cytoplasmic
04932	rimJ	Ribosomal-protein-alanine acetyltransferase	No	No	100			Yes	5.0	Cytoplasmic
03823	gcvR	Glycine cleavage system transcriptional repressor	No	No	100			Yes	5.0	Cytoplasmic
00634	-	hypothetical protein	No	No	100			Yes	5.0	Unknown
03574	-	hypothetical protein	No	No	100			Yes	5.0	Unknown
00552	sthA	Soluble pyridine nucleotide transhydrogenase	No	No	100		No	Yes	5.0	Cytoplasmic
01745	trkH	Trk system potassium uptake protein trkH	No	No	100			Yes	5.0	Cytoplasmic Membrane
03629	acrA	Acriflavine resistance protein A	No	No	100			Yes	5.0	Cytoplasmic Membrane
03630	acrB	Acriflavine resistance protein B	No	No	100			Yes	5.0	Cytoplasmic Membrane
03745	-	putative aminotransferase	No	No	100		No	Yes	5.0	Cytoplasmic
01940	araC	Arabinose operon regulatory protein	No	No	100			Yes	5.0	Cytoplasmic
01997	arcA	Aerobic respiration control protein arcA	No	No	100			Yes	5.0	Cytoplasmic
00019	atpB	ATP synthase subunit a	No	No	100			Yes	5.0	Cytoplasmic Membrane
00026	atpC	ATP synthase epsilon chain	No	No	100			Yes	5.0	Cytoplasmic
00024	atpG	ATP synthase gamma chain	No	No	100			Yes	5.0	Unknown
00022	atpH	ATP synthase subunit delta	No	No	100			Yes	5.0	Cytoplasmic
03825	nlpB	Lipoprotein 34	No	No	100			Yes	5.0	Outer Membrane
00286	bcsA	Cellulose synthase catalytic subunit	No	No	100			Yes	5.0	Cytoplasmic Membrane
03006	-	Blue light- and temperature-regulated antirepressor	No	No	100			Yes	5.0	Cytoplasmic Membrane
04573	-	Oxidoreductase alpha	No	No	100			Yes	5.0	Cytoplasmic
01364	-	PEP-sugar phosphotransferase enzyme IIB subunit	No	No	100			Yes	5.0	Cytoplasmic
05390	chbB	N,N'-diacetylchitobiose-specific phosphotransferase enzyme IIB component	No	No	100			Yes	5.0	Cytoplasmic
04223	clpS	ATP-dependent Clp protease adapter protein clpS	No	No	100			Yes	5.0	Cytoplasmic
03607	copA	Copper-exporting P-type ATPase A	No	No	100			Yes	5.0	Cytoplasmic Membrane
00584	cpxR	Transcriptional regulatory protein cpxR	No	No	100			Yes	5.0	Cytoplasmic
02911	crl	Sigma factor-binding protein crl	No	No	100			Yes	5.0	Cytoplasmic
00723	crp	cAMP receptor protein	No	No	100			Yes	5.0	Cytoplasmic
03550	crr	Glucose-specific phosphotransferase enzyme IIA component	No	No	100			Yes	5.0	Cytoplasmic
01264	cybC	Soluble cytochrome b562	No	No	100			Yes	5.0	Periplasmic
00575	cytR	HTH-type transcriptional repressor cytR	No	No	100			Yes	5.0	Cytoplasmic
01093	deaD	Cold-shock DEAD box protein A	No	No	100			Yes	5.0	Cytoplasmic
03999	degQ	Protease degQ	No	No	100			Yes	5.0	Periplasmic
32224	dinB	DNA polymerase IV	No	No	100			Yes	5.0	Cytoplasmic
00268	dppA	Periplasmic dipeptide transport protein	No	No	100			Yes	5.0	Periplasmic
04474	dppA	Periplasmic dipeptide transport protein	No	No	100			Yes	5.0	Periplasmic
04308	dps	DNA protection during starvation protein	No	No	100			Yes	5.0	Cytoplasmic
06138	dsbA	Thiol:disulfide interchange protein dsbA	No	No	100			Yes	5.0	Periplasmic
05167	tppB	Tripeptide permease tppB	No	No	100			Yes	5.0	Cytoplasmic Membrane
31564	-	Inner membrane transporter	No	No	100			Yes	5.0	Cytoplasmic Membrane
00942	eco	Ecotin	No	No	100			Yes	5.0	Periplasmic
03848	eutE	Ethanolamine utilization protein eutE	No	No	100			Yes	5.0	Cytoplasmic
03842	eutP	Ethanolamine utilization protein eutP	No	No	100			Yes	5.0	Unknown
03843	eutQ	Ethanolamine utilization protein eutQ	No	No	100			Yes	5.0	Cytoplasmic
02875	exuR	Exu regulon transcriptional regulator	No	No	100			Yes	5.0	Cytoplasmic
01553	fadR	Fatty acid metabolism regulator protein	No	No	100			Yes	5.0	Cytoplasmic
00612	fdhE	Protein fdhE	No	No	100			Yes	5.0	Cytoplasmic
00611	fdoI	Formate dehydrogenase, cytochrome b556(fdo) subunit	No	No	100			Yes	5.0	Cytoplasmic Membrane
01663	fliY	Cystine-binding periplasmic protein	No	No	100			Yes	5.0	Periplasmic
05031	fnr	Fumarate nitrate reduction regulatory protein	No	No	100			Yes	5.0	Cytoplasmic
04204	focA	putative formate transporter 1	No	No	100			Yes	5.0	Cytoplasmic Membrane
02912	-	putative hydrolase	No	No	100			Yes	5.0	Unknown
01650	ftnA	Ferritin-1	No	No	100	0	No	Yes	5.0	Cytoplasmic
03306	fur	Ferric uptake regulation protein	No	No	100			Yes	5.0	Cytoplasmic
02727	galP	Galactose-proton symporter	No	No	100			Yes	5.0	Cytoplasmic Membrane
00666	glgA	Glycogen synthase	No	No	100			Yes	5.0	Cytoplasmic
31747	glgB	1,4-alpha-glucan-branching enzyme	No	No	100			Yes	5.0	Cytoplasmic
00664	glgX	Glycogen debranching enzyme	No	No	100			Yes	5.0	Cytoplasmic
31925	glnH	Glutamine-binding periplasmic protein	No	No	100			Yes	5.0	Periplasmic
03325	gltI	Glutamate/aspartate periplasmic-binding protein	No	No	100			Yes	5.0	Periplasmic
00658	gntR	HTH-type transcriptional regulator gntR	No	No	100			Yes	5.0	Cytoplasmic
01113	greA	Transcription elongation factor greA	No	No	100			Yes	5.0	Cytoplasmic
05166	gst	Glutathione S-transferase	No	No	100	0	No	Yes	5.0	Cytoplasmic
31601	hdfR	HTH-type transcriptional regulator hdfR	No	No	100			Yes	5.0	Cytoplasmic
01613	hexR	HTH-type transcriptional regulator hexR	No	No	100			Yes	5.0	Cytoplasmic
00533	hflC	Protein hflC	No	No	100			Yes	5.0	Cytoplasmic
00531	hflX	GTP-binding protein hflX	No	No	100			Yes	5.0	Cytoplasmic
32182	hfq	Protein hfq	No	No	100			Yes	5.0	Cytoplasmic
04701	hns	DNA-binding protein H-NS	No	No	100			Yes	5.0	Cytoplasmic
03231	-	putative sigma(54) modulation protein	No	No	100			Yes	5.0	Cytoplasmic
04982	hrpA	ATP-dependent RNA helicase hrpA	No	No	100			Yes	5.0	Cytoplasmic
05210	-	Putative metabolite transport protein	No	No	100			Yes	5.0	Cytoplasmic Membrane
00844	iscR	HTH-type transcriptional regulator iscR	No	No	100			Yes	5.0	Unknown
01587	kdgR	Transcriptional regulator kdgR	No	No	100			Yes	5.0	Cytoplasmic
32380	-	DNA-binding transcriptional regulator LrhA	No	No	100			Yes	5.0	Unknown
04215	lrp	Leucine-responsive regulatory protein	No	No	100			Yes	5.0	Cytoplasmic
02762	-	putative aminotransferase	No	No	100		No	Yes	5.0	Cytoplasmic
04226	macA	Macrolide-specific efflux protein macA	No	No	100			Yes	5.0	Cytoplasmic Membrane
01616	-	putative metalloprotease	No	No	100			Yes	5.0	Unknown
00571	metJ	Met repressor	No	No	100			Yes	5.0	Cytoplasmic
01781	metQ	D-methionine-binding lipoprotein metQ	No	No	100			Yes	5.0	Cytoplasmic Membrane
04896	mfd	Transcription-repair-coupling factor	No	No	100			Yes	5.0	Cytoplasmic
03212	mglB	D-galactose-binding periplasmic protein	No	No	100			Yes	5.0	Periplasmic
01301	-	tRNA-(ms[2]io[6]A)-hydroxylase	No	No	100			Yes	5.0	Cytoplasmic
01561	minD	Septum site-determining protein minD	No	No	100			Yes	5.0	Cytoplasmic
02617	mprA	Transcriptional repressor mprA	No	No	100			Yes	5.0	Cytoplasmic
01914	mraZ	Protein mraZ	No	No	100			Yes	5.0	Cytoplasmic
01786	nlpE	Lipoprotein NlpE	No	No	100			Yes	5.0	Outer Membrane
01094	nlpI	Lipoprotein nlpI	No	No	100			Yes	5.0	Cytoplasmic Membrane
32181	nsrR	HTH-type transcriptional repressor NsrR	No	No	100			Yes	5.0	Cytoplasmic
03756	nupC	Nucleoside permease nupC	No	No	100			Yes	5.0	Cytoplasmic Membrane
00950	ompC	Outer membrane protein C OmpK36	No	No	100			Yes	5.0	Outer Membrane
05371	ompW	Outer membrane protein W	No	No	100			Yes	5.0	Outer Membrane
04696	oppA	Periplasmic oligopeptide-binding protein oppA	No	No	100			Yes	5.0	Periplasmic
05391	osmE	Osmotically-inducible lipoprotein E	No	No	100			Yes	5.0	Unknown
03264	pal	Peptidoglycan-associated lipoprotein	No	No	100			Yes	5.0	Outer Membrane
01881	pdhR	Pyruvate dehydrogenase complex repressor	No	No	100			Yes	5.0	Cytoplasmic
04169	pepN	Aminopeptidase N	No	No	100	0	No	Yes	5.0	Cytoplasmic
02173	pepP	Xaa-Pro aminopeptidase	No	No	100			Yes	5.0	Cytoplasmic
01743	pepQ	Xaa-Pro dipeptidase	No	No	100	0	No	Yes	5.0	Cytoplasmic
04872	pepT	Peptidase T	No	No	100	0	No	Yes	5.0	Cytoplasmic
04206	pflA	Pyruvate formate-lyase 1-activating enzyme	No	No	100			Yes	5.0	Cytoplasmic
04869	phoP	Virulence transcriptional regulatory protein phoP	No	No	100			Yes	5.0	Cytoplasmic
32175	pmbA	Peptidase PmbA	No	No	100			Yes	5.0	Cytoplasmic
03672	ppiD	Peptidyl-prolyl cis-trans isomerase D	No	No	100		No	Yes	5.0	Cytoplasmic Membrane
00933	ppx	Exopolyphosphatase	No	No	100			Yes	5.0	Cytoplasmic
01590	prc	Tail-specific protease	No	No	100			Yes	5.0	Cytoplasmic Membrane
00725	prkB	putative phosphoribulokinase	No	No	100	0	No	Yes	5.0	Cytoplasmic
02292	ptrA	Protease 3	No	No	100			Yes	5.0	Periplasmic
01605	ptrB	Protease 2	No	No	100			Yes	5.0	Periplasmic
03552	ptsH	Phosphocarrier protein HPr	No	No	100			Yes	5.0	Cytoplasmic
03230	ptsN	Nitrogen regulatory protein	No	No	100			Yes	5.0	Cytoplasmic
02412	raiA	Ribosome-associated inhibitor A	No	No	100			Yes	5.0	Cytoplasmic
02434	-	START-like domain-containing protein	No	No	100			Yes	5.0	Unknown
00953	rcsB	Capsular synthesis regulator component B	No	No	100			Yes	5.0	Cytoplasmic
00633	rdoA	Protein rdoA	No	No	100			Yes	5.0	Cytoplasmic
02602	recA	Protein recA	No	No	100			Yes	5.0	Cytoplasmic
02431	recN	DNA repair protein recN	No	No	100			Yes	5.0	Cytoplasmic
04481	rihA	Pyrimidine-specific ribonucleoside hydrolase rihA	No	No	100			Yes	5.0	Unknown
01102	rimP	Ribosome maturation factor rimP	No	No	100			Yes	5.0	Cytoplasmic
00306	-	DNA methylase, N-6 adenine-specific protein	No	No	100			Yes	5.0	Cytoplasmic
00357	rluF	Ribosomal large subunit pseudouridine synthase F	No	No	100		No	Yes	5.0	Cytoplasmic
02970	rng	Ribonuclease G	No	No	100			Yes	5.0	Cytoplasmic
00538	rnr	Ribonuclease R	No	No	100			Yes	5.0	Cytoplasmic
01356	rplA	50S ribosomal protein L1	No	No	100			Yes	5.0	Cytoplasmic
01226	rplI	50S ribosomal protein L9	No	No	100			Yes	5.0	Cytoplasmic
02283	rppH	RNA pyrophosphohydrolase	No	No	100		No	Yes	5.0	Cytoplasmic
00772	rpsD	30S ribosomal protein S4	No	No	100			Yes	5.0	Cytoplasmic
01097	rpsO	30S ribosomal protein S15	No	No	100			Yes	5.0	Cytoplasmic
00580	rraA	Regulator of ribonuclease activity A	No	No	100			Yes	5.0	Cytoplasmic
01300	-	hypothetical protein	No	No	100			Yes	5.0	Cytoplasmic
04703	hnr	Protein hnr	No	No	100			Yes	5.0	Cytoplasmic
04746	gyrI	DNA gyrase inhibitory protein	No	No	100			Yes	5.0	Cytoplasmic
01659	sdiA	Regulatory protein sdiA	No	No	100			Yes	5.0	Cytoplasmic
03302	seqA	Protein seqA	No	No	100			Yes	5.0	Unknown
01801	skp	Chaperone protein skp	No	No	100			Yes	5.0	Periplasmic
05158	slyA	Transcriptional regulator slyA	No	No	100			Yes	5.0	Cytoplasmic
00733	slyD	FKBP-type peptidyl-prolyl cis-trans isomerase slyD	No	No	100		No	Yes	5.0	Cytoplasmic
02435	smpB	SsrA-binding protein	No	No	100			Yes	5.0	Unknown
31878	spr	Lipoprotein spr	No	No	100			Yes	5.0	Unknown
05394	spy	Spheroplast protein Y	No	No	100			Yes	5.0	Periplasmic
00396	ssb	Single-stranded DNA-binding protein	No	No	100			Yes	5.0	Cytoplasmic
03215	sspA	Stringent starvation protein A	No	No	100			Yes	5.0	Cytoplasmic
01955	surA	Chaperone surA	No	No	100		No	Yes	5.0	Periplasmic
31561	tag	DNA-3-methyladenine glycosylase 1	No	No	100			Yes	5.0	Cytoplasmic
01534	tdcA	HTH-type transcriptional regulator tdcA	No	No	100			Yes	5.0	Cytoplasmic
03703	thiI	tRNA sulfurtransferase	No	No	100			Yes	5.0	Cytoplasmic
03678	tig	Trigger factor	No	No	100			Yes	5.0	Cytoplasmic
02972	tldD	Protein tldD	No	No	100			Yes	5.0	Cytoplasmic
02796	tolC	Outer membrane protein tolC	No	No	100			Yes	5.0	Outer Membrane
00778	trkA	Trk system potassium uptake protein trkA	No	No	100			Yes	5.0	Cytoplasmic Membrane
00843	trmJ	tRNA (cytidine/uridine-2'-O-)-methyltransferase TrmJ	No	No	100			Yes	5.0	Cytoplasmic
02049	tsx	Nucleoside-specific channel-forming protein tsx	No	No	100			Yes	5.0	Outer Membrane
00620	typA	GTP-binding protein typA/bipA	No	No	100			Yes	5.0	Cytoplasmic Membrane
00311	uspA	Universal stress protein A	No	No	100			Yes	5.0	Cytoplasmic
05030	uspE	Universal stress protein E	No	No	100			Yes	5.0	Cytoplasmic
03355	uspG	Universal stress protein G	No	No	100			Yes	5.0	Cytoplasmic
00395	uvrA	UvrABC system protein A	No	No	100			Yes	5.0	Cytoplasmic
03032	uvrB	UvrABC system protein B	No	No	100			Yes	5.0	Cytoplasmic
01657	uvrY	Response regulator uvrY	No	No	100			Yes	5.0	Cytoplasmic
03910	wrbA	Flavoprotein wrbA	No	No	100			Yes	5.0	Unknown
00235	xylR	Xylose operon regulatory protein	No	No	100			Yes	5.0	Cytoplasmic
01860	-	Putative phosphotransferase enzyme IIA component	No	No	100			Yes	5.0	Unknown
01788	-	hypothetical protein	No	No	100			Yes	5.0	Cytoplasmic Membrane
03503	-	Aldo/keto reductase family protein	No	No	100		No	Yes	5.0	Cytoplasmic
03699	-	hypothetical protein	No	No	100			Yes	5.0	Cytoplasmic
04182	-	putative metallo-beta-lactamase	No	No	100			Yes	5.0	Cytoplasmic
03879	-	NAD(P)-binding domain-containing protein	No	No	100			Yes	5.0	Unknown
04934	-	hypothetical protein	No	No	100			Yes	5.0	Unknown
04930	mviM	Virulence factor mviM	No	No	100			Yes	5.0	Unknown
04871	-	Clavaminate synthase-like superfamily protein	No	No	100			Yes	5.0	Cytoplasmic
04905	-	hypothetical protein	No	No	100			Yes	5.0	Cytoplasmic
05344	-	hypothetical protein	No	No	100			Yes	5.0	Unknown
05352	-	tRNA threonylcarbamoyladenosine biosynthesis protein	No	No	100			Yes	5.0	Cytoplasmic
01148	-	putative HTH-type transcriptional regulator	No	No	100			Yes	5.0	Cytoplasmic
04427	-	putative oxidoreductase	No	No	100			Yes	5.0	Cytoplasmic
05153	-	Oxidoreductase	No	No	100			Yes	5.0	Cytoplasmic
04731	-	PrkA family protein	No	No	100			Yes	5.0	Cytoplasmic
31959	-	diguanylate cyclase domain-containing protein	No	No	100	0	No	Yes	5.0	Cytoplasmic Membrane
03764	-	hypothetical protein	No	No	100			Yes	5.0	Cytoplasmic
03007	-	putative HTH-type transcriptional regulator	No	No	100			Yes	5.0	Cytoplasmic
01010	-	Epimerase family protein	No	No	100			Yes	5.0	Cytoplasmic
03540	-	putative iron-dependent peroxidase	No	No	100			Yes	5.0	Cytoplasmic
00864	-	Lipoprotein	No	No	100			Yes	5.0	Unknown
00863	-	hypothetical protein	No	No	100			Yes	5.0	Periplasmic
03263	-	tetratricopeptide-like helical domain-containing protein	No	No	100			Yes	5.0	Periplasmic
02372	-	LOG family protein	No	No	100			Yes	5.0	Cytoplasmic
31801	-	putative oxidative stress defense protein	No	No	100			Yes	5.0	Periplasmic
02766	-	putative GST-like protein	No	No	100			Yes	5.0	Cytoplasmic
02790	-	putative quinol monooxygenase	No	No	100			Yes	5.0	Unknown
02868	-	putative oxidoreductase	No	No	100			Yes	5.0	Periplasmic
01112	-	RNA-binding protein	No	No	100			Yes	5.0	Cytoplasmic
00656	-	putative oxidoreductase	No	No	100			Yes	5.0	Cytoplasmic
00292	-	Peptidase M16 domain-containing protein	No	No	100			Yes	5.0	Unknown
00251	-	putative HTH-type transcriptional regulator	No	No	100			Yes	5.0	Unknown
00001	-	HTH transcriptional regulator	No	No	100			Yes	5.0	Cytoplasmic
00348	-	putative N-acetyltransferase	No	No	100			Yes	5.0	Cytoplasmic
00382	-	General stress response CsbD-like protein	No	No	100			Yes	5.0	Unknown
00541	-	hypothetical protein	No	No	100			Yes	5.0	Unknown
01165	-	Inner membrane transport protein	No	No	100			Yes	5.0	Cytoplasmic Membrane
04683	-	kinase-like domain-containing protein	No	No	100			Yes	5.0	Cytoplasmic
01124	mlaC	putative phospholipid-binding protein mlaC	No	No	100			Yes	5.0	Unknown
01617	znuA	High-affinity zinc uptake system protein znuA	No	No	100			Yes	5.0	Periplasmic
00670	glpD	Aerobic glycerol-3-phosphate dehydrogenase	No	No	97.4359	1e-05	No	Yes	4.97	Cytoplasmic
02216	-	MSF superfamily transporter	No	No	97.4359			Yes	4.97	Unknown
00036	-	putative hydrolase	No	No	97.4359			Yes	4.97	Unknown
05256	-	Putative GNAT family acetyltransferase	No	No	97.4359			Yes	4.97	Cytoplasmic
00308	prlC	Oligopeptidase A	No	No	97.4359			Yes	4.97	Cytoplasmic
00997	-	putative aminotransferase	No	No	97.4359		No	Yes	4.97	Cytoplasmic
00746	bfr	Bacterioferritin	No	No	97.4359			Yes	4.97	Cytoplasmic
00838	csiE	Stationary phase-inducible protein CsiE	No	No	97.4359			Yes	4.97	Cytoplasmic
02803	glgS	Glycogen synthesis protein glgS	No	No	97.4359			Yes	4.97	Unknown
03817	hda	DNA replication initiation factor	No	No	97.4359			Yes	4.97	Cytoplasmic
03877	helD	Helicase IV	No	No	97.4359			Yes	4.97	Cytoplasmic
03426	ivy	Inhibitor of vertebrate lysozyme	No	No	97.4359			Yes	4.97	Periplasmic
32125	lacI	lactose operon repressor	No	No	97.4359			Yes	4.97	Cytoplasmic
02920	nqrF	Na(+)-translocating NADH-quinone reductase subunit F	No	No	97.4359			Yes	4.97	Cytoplasmic
00553	oxyR	morphology and auto-aggregation control protein	No	No	97.4359			Yes	4.97	Cytoplasmic
32187	proP	Proline porter II	No	No	97.4359			Yes	4.97	Cytoplasmic Membrane
31625	rfaH	Transcriptional activator rfaH	No	No	97.4359			Yes	4.97	Unknown
02002	rob	Right origin-binding protein	No	No	97.4359			Yes	4.97	Cytoplasmic
02385	rumA	23S rRNA (uracil-5-)-methyltransferase rumA	No	No	97.4359			Yes	4.97	Cytoplasmic
05440	sapA	Peptide transport periplasmic protein sapA	No	No	97.4359			Yes	4.97	Periplasmic
01041	sixA	Phosphohistidine phosphatase sixA	No	No	97.4359	0	No	Yes	4.97	Periplasmic
01245	-	Outer membrane antigen (D15)	No	No	97.4359			Yes	4.97	Outer Membrane
05413	topB	DNA topoisomerase III	No	No	97.4359			Yes	4.97	Cytoplasmic
04190	-	kinase-like domain-containing protein	No	No	97.4359			Yes	4.97	Cytoplasmic Membrane
05478	-	putative signal transduction protein	No	No	97.4359			Yes	4.97	Cytoplasmic
00724	-	hypothetical protein	No	No	97.4359			Yes	4.97	Cytoplasmic
01771	-	HlyD family secretion protein	No	No	97.4359			Yes	4.97	Cytoplasmic Membrane
00197	-	putative heptosyltransferas in waa region	No	No	94.8718			Yes	4.95	Cytoplasmic
05525	-	hypothetical protein	No	No	94.8718			Yes	4.95	Unknown
02928	-	putative glutamine amidotransferase	No	No	94.8718			Yes	4.95	Cytoplasmic
00856	-	putative lipoprotein	No	No	94.8718			Yes	4.95	Unknown
02441	oqxB	Efflux pump membrane transporter OqxB	No	No	89.7436			Yes	4.9	Cytoplasmic Membrane
02442	oqxR	Transcription regulator OqxR	No	No	89.7436			Yes	4.9	Unknown
31849	-	Beta-lactamase SHV 110	No	No	84.6154			Yes	4.85	Periplasmic
00583	cpxP	Periplasmic protein cpxP	No	No	84.6154			Yes	4.85	Periplasmic
00046	oxaA	Inner membrane protein oxaA	No	Yes	12.8205			Yes	4.63	Cytoplasmic Membrane
01298	-	GntR family transcriptional regulator	No	No	58.9744			Yes	4.59	Cytoplasmic
01139	ibp	Small heat shock protein ibp	No	No	46.1538			Yes	4.46	Cytoplasmic
03793	uge-1	Uridine diphosphate galacturonate 4-epimerase in cps region	No	No	28.2051	0	No	Yes	4.28	Cytoplasmic
04148	terD	Tellurium resistance protein terD	No	No	15.3846			Yes	4.15	Cytoplasmic
04149	terE	Tellurium resistance protein terE	No	No	15.3846			Yes	4.15	Cytoplasmic
04135	-	Tellurite resistance TerY-type protein	No	No	15.3846			Yes	4.15	Unknown
01668	-	phage site-specific recombinase	No	No	12.8205			Yes	4.13	Unknown
31584	ecoRIIR	Type-2 restriction enzyme EcoRII	No	No	12.8205			Yes	4.13	Cytoplasmic
00356	pepE	Peptidase E	No	No	12.8205	0	No	Yes	4.13	Cytoplasmic
32246	sat	Streptothricin acetyltransferase	No	No	10.2564	0.000484832	No	Yes	4.1	Unknown
04132	-	hypothetical protein	No	No	10.2564			Yes	4.1	Unknown
04161	hns	DNA-binding protein H-NS	No	No	10.2564			Yes	4.1	Cytoplasmic
04134	terX	Tellurium resistance protein terX	No	No	10.2564			Yes	4.1	Cytoplasmic
04133	-	TerY type protein	No	No	10.2564			Yes	4.1	Unknown
06700	klcA	Antirestriction protein klcA	No	No	7.69231			Yes	4.08	Unknown
06703	bla	Carbepenem-hydrolyzing beta-lactamase KPC2	No	No	7.69231			Yes	4.08	Unknown
06749	stpA	DNA-binding protein stpA	No	No	7.69231			Yes	4.08	Cytoplasmic
06748	topB	DNA topoisomerase III	No	No	7.69231			Yes	4.08	Cytoplasmic
31572	aacA4	Aminoglycoside N(6')-acetyltransferase	No	No	5.12821	0.000484832	No	Yes	4.05	Cytoplasmic
03955	-	NADH dehydrogenase-like protein	No	No	5.12821			Yes	4.05	Cytoplasmic Membrane
05720	tnpR	Resolvase	No	No	5.12821			Yes	4.05	Cytoplasmic
05640	gin	DNA-invertase	No	No	5.12821			Yes	4.05	Unknown
01207	-	actin-like ATPase domain-containing protein	No	No	5.12821			Yes	4.05	Cytoplasmic
02536	-	hypothetical protein	No	No	5.12821			Yes	4.05	Cytoplasmic
32091	-	ATPases of the AAA+ class	No	No	5.12821			Yes	4.05	Cytoplasmic Membrane
01195	-	putative acid phosphatase	No	No	5.12821			Yes	4.05	Periplasmic
01391	bla	Beta-lactamase TEM1	No	No	5.12821			Yes	4.05	Periplasmic
01389	bla	Beta-lactamase OXA-9	No	No	5.12821			Yes	4.05	Unknown
32248	bla	Beta-lactamase SHV-12	No	No	5.12821			Yes	4.05	Periplasmic
06639	-	Lambda repressor-like, DNA-binding protein	No	No	5.12821			Yes	4.05	Unknown
04962	samB	Protein samB	No	No	5.12821			Yes	4.05	Cytoplasmic
04178	-	Beta-lactamase-like protein	No	No	5.12821			Yes	4.05	Unknown
32103	repB	initiator RepB protein	No	No	5.12821			Yes	4.05	Cytoplasmic
01427	grm	Ribosomal RNA methyltransferase	No	No	5.12821			Yes	4.05	Cytoplasmic
03956	uvrA	UvrABC system protein A	No	No	5.12821			Yes	4.05	CytoplasmicMembrane
03949	uvrB	UvrABC system protein B	No	No	5.12821			Yes	4.05	Cytoplasmic
02296	argA	Amino-acid acetyltransferase	Yes	No	100	0.89197	Yes	No	3.39	Cytoplasmic
04921	fabH	3-oxoacyl-[acyl-carrier-protein] synthase 3	No	Yes	100	0.64152	Yes	No	3.14	Cytoplasmic
01909	murF	UDP-N-acetylmuramoyl-tripeptide--D-alanyl-D-alanine ligase	Yes	Yes	100	0.07715	Yes	No	3.08	Cytoplasmic
03831	dapE	Succinyl-diaminopimelate desuccinylase	Yes	Yes	100	0.07666	Yes	No	3.08	Unknown
05433	fabI	Enoyl-[acyl-carrier-protein] reductase [NADH]	Yes	Yes	100	0.06357	Yes	No	3.06	Cytoplasmic Membrane
01797	lpxB	Lipid-A-disaccharide synthase	Yes	Yes	100	0.05995	Yes	No	3.06	Cytoplasmic
01905	murG	undecaprenyl-PP-MurNAc-pentapeptide-UDPGlcNAc GlcNAc transferase	Yes	Yes	100	0.05839	Yes	No	3.06	Cytoplasmic Membrane
04866	purB	Adenylosuccinate lyase	Yes	Yes	100	0.0514	Yes	No	3.05	Cytoplasmic
04914	tmk	Thymidylate kinase	Yes	Yes	100	0.04695	Yes	No	3.05	Cytoplasmic
01908	mraY	Phospho-N-acetylmuramoyl-pentapeptide-transferase	Yes	Yes	100	0.04435	Yes	No	3.04	Cytoplasmic Membrane
01967	dapB	Dihydrodipicolinate reductase	Yes	Yes	100	0.03426	Yes	No	3.03	Cytoplasmic
05359	trpA	Tryptophan synthase alpha chain	Yes	No	100	0.52496	Yes	No	3.02	Cytoplasmic
05358	trpB	Tryptophan synthase beta chain	Yes	No	100	0.52496	Yes	No	3.02	Cytoplasmic
01907	murD	UDP-N-acetylmuramoylalanine--D-glutamate ligase	Yes	Yes	100	0.02233	Yes	No	3.02	Unknown
01121	murA	UDP-N-acetylglucosamine 1-carboxyvinyltransferase	Yes	Yes	100	0.01734	Yes	No	3.02	Cytoplasmic
31826	murC	UDP-N-acetylmuramate--L-alanine ligase	Yes	Yes	100	0.00491	Yes	No	3.0	Cytoplasmic
31828	murE	UDP-N-acetylmuramoyl-L-alanyl-D-glutamate--2,6-diaminopimelate ligase	Yes	Yes	97.4359	0.03004	Yes	No	3.0	Cytoplasmic
04194	lpxK	Tetraacyldisaccharide 4'-kinase	Yes	Yes	100	0.00108	Yes	No	3.0	Cytoplasmic Membrane
01348	murB	UDP-N-acetylenolpyruvoylglucosamine reductase	Yes	Yes	92.3077	0.01692	Yes	No	2.94	Cytoplasmic Membrane
05356	trpD	Bifunctional anthranilate synthase/anthranilate phosphoribosyltransferase	Yes	No	97.4359	0.35353	Yes	No	2.83	Cytoplasmic
31521	aroA	3-phosphoshikimate 1-carboxyvinyltransferase	Yes	No	100	0.24998	Yes	No	2.75	Unknown
03773	hisF	Imidazole glycerol phosphate synthase subunit	Yes	No	100	0.24991	Yes	No	2.75	Cytoplasmic
03771	hisH	Imidazole glycerol phosphate synthase subunit hisH	Yes	No	100	0.24991	Yes	No	2.75	Cytoplasmic
01805	uppS	Undecaprenyl pyrophosphate synthase	No	Yes	100	0.12655	Yes	No	2.63	Cytoplasmic
00823	purL	Phosphoribosylformylglycinamidine synthase	Yes	No	100	0.12427	Yes	No	2.62	Cytoplasmic
02515	ispF	2-C-methyl-D-erythritol 2,4-cyclodiphosphate synthase	No	Yes	100	0.11633	Yes	No	2.62	Cytoplasmic
02413	pheA	Bifunctional P-protein	Yes	No	100	0.10045	Yes	No	2.6	Cytoplasmic
02415	tyrA	Bifunctional T-protein	Yes	No	100	0.10045	Yes	No	2.6	Cytoplasmic
03770	hisB	Histidine biosynthesis bifunctional protein	Yes	No	100	0.1	Yes	No	2.6	Cytoplasmic
03769	hisC	Histidinol-phosphate aminotransferase	Yes	No	100	0.09958	Yes	No	2.6	Cytoplasmic
00184	coaBC	Coenzyme A biosynthesis bifunctional protein coaBC	No	Yes	100	0.09553	Yes	No	2.6	Cytoplasmic Membrane
02514	ispD	2-C-methyl-D-erythritol 4-phosphate cytidylyltransferase	No	Yes	97.4359	0.11716	Yes	No	2.59	Cytoplasmic
03768	hisD	Histidinol dehydrogenase	Yes	No	100	0.08444	Yes	No	2.58	Cytoplasmic
00842	suhB	Inositol-1-monophosphatase	No	Yes	100	0.07748	Yes	No	2.58	Cytoplasmic
02397	cysL	Sulfite reductase [NADPH] hemoprotein beta-component	Yes	No	100	0.07159	Yes	No	2.57	Cytoplasmic
02396	cysJ	Sulfite reductase [NADPH] flavoprotein alpha-component	Yes	No	100	0.07159	Yes	No	2.57	Cytoplasmic Membrane
31494	purH	Bifunctional purine biosynthesis protein purH	Yes	No	100	0.07045	Yes	No	2.57	Cytoplasmic
04191	kdsB	3-deoxy-manno-octulosonate cytidylyltransferase	No	Yes	100	0.06726	Yes	No	2.57	Cytoplasmic
02043	thiL	Thiamine-monophosphate kinase	No	Yes	100	0.06573	Yes	No	2.57	Unknown
01824	hemL	Glutamate-1-semialdehyde 2,1-aminomutase	No	Yes	100	0.06357	Yes	No	2.56	Cytoplasmic
04653	-	hypothetical protein	No	Yes	100	0.05952	Yes	No	2.56	Unknown
00191	waaA	3-deoxy-D-manno-octulosonic-acid transferase	No	Yes	100	0.05239	Yes	No	2.55	Unknown
03826	purC	Phosphoribosylaminoimidazole-succinocarboxamide synthase	Yes	No	100	0.05182	Yes	No	2.55	Cytoplasmic
00189	coaD	Phosphopantetheine adenylyltransferase	No	Yes	100	0.05089	Yes	No	2.55	Cytoplasmic
31742	metA	Homoserine O-succinyltransferase	Yes	No	100	0.05009	Yes	No	2.55	Cytoplasmic
01971	ispH	4-hydroxy-3-methylbut-2-enyl diphosphate reductase	No	Yes	97.4359	0.07442	Yes	No	2.55	Cytoplasmic
03335	nadD	putative nicotinate-nucleotide adenylyltransferase	No	Yes	100	0.04805	Yes	No	2.55	Cytoplasmic
01705	hemD	Uroporphyrinogen-III synthase	No	Yes	100	0.04795	Yes	No	2.55	Unknown
01299	argI	Ornithine carbamoyltransferase	Yes	No	100	0.04542	Yes	No	2.55	Cytoplasmic
04523	-	1,6-dihydroxycyclohexa-2,4-diene-1-carboxylate dehydrogenase	No	Yes	100	0.0402	Yes	No	2.54	Cytoplasmic Membrane
01290	pyrB	Aspartate carbamoyltransferase	Yes	No	100	0.03621	Yes	No	2.54	Cytoplasmic
01923	leuC	3-isopropylmalate dehydratase large subunit	Yes	No	100	0.03599	Yes	No	2.54	Cytoplasmic
01807	dxr	1-deoxy-D-xylulose 5-phosphate reductoisomerase	No	Yes	100	0.03468	Yes	No	2.53	Cytoplasmic Membrane
03236	kdsC	3-deoxy-D-manno-octulosonate 8-phosphate phosphatase	Yes	No	100	0.0312	Yes	No	2.53	Cytoplasmic
02804	hldE	Bifunctional protein hldE	No	Yes	100	0.02853	Yes	No	2.53	Cytoplasmic
00555	argB	Acetylglutamate kinase	Yes	No	100	0.02824	Yes	No	2.53	Cytoplasmic
01778	gmhB	D,D-heptose 1,7-bisphosphate phosphatase	Yes	No	100	0.02812	Yes	No	2.53	Cytoplasmic
00556	argC	N-acetyl-gamma-glutamyl-phosphate reductase	Yes	No	100	0.02782	Yes	No	2.53	Cytoplasmic
05503	asd	Aspartate-semialdehyde dehydrogenase	No	Yes	97.4359	0.05177	Yes	No	2.53	Cytoplasmic
03767	hisG	ATP phosphoribosyltransferase	Yes	No	100	0.0215	Yes	No	2.52	Cytoplasmic
03774	hisI	Histidine biosynthesis bifunctional protein hisIE	Yes	No	100	0.02108	Yes	No	2.52	Cytoplasmic
03772	hisA	Phosphoribosylformimino-5-aminoimidazole carboxamide ribotide isomerase	Yes	No	100	0.02025	Yes	No	2.52	Cytoplasmic
01903	ddlB	D-alanine--D-alanine ligase B	Yes	No	100	0.01836	Yes	No	2.52	Cytoplasmic
31497	pyrE	Orotate phosphoribosyltransferase	Yes	No	100	0.01732	Yes	No	2.52	Cytoplasmic
01992	thrB	Homoserine kinase	Yes	No	100	0.01632	Yes	No	2.52	Cytoplasmic
01991	thrC	Threonine synthase	Yes	No	100	0.01591	Yes	No	2.52	Cytoplasmic
02810	folB	Dihydroneopterin aldolase	No	Yes	100	0.01459	Yes	No	2.51	Cytoplasmic
02696	ilvE	Branched-chain-amino-acid aminotransferase	Yes	No	100	0.01436	Yes	No	2.51	Cytoplasmic
05357	trpC	Bifunctional indole-3-glycerol phosphate synthase/phosphoribosylanthranilate isomerase	Yes	No	100	0.01395	Yes	No	2.51	Cytoplasmic
03594	purK	Phosphoribosylaminoimidazole carboxylase ATPase subunit	Yes	No	100	0.00722	Yes	No	2.51	Cytoplasmic Membrane
05226	hpxT	5-hydroxyisourate hydrolase	No	Yes	100	0.0072	Yes	No	2.51	Unknown
01746	hemG	Protoporphyrinogen oxidase	No	Yes	100	0.00719	Yes	No	2.51	Unknown
01582	ftsI	Peptidoglycan synthase ftsI	No	Yes	100	0.000468566	Yes	No	2.5	Cytoplasmic Membrane
01471	pth	Peptidyl-tRNA hydrolase	No	Yes	100	0.000386975	Yes	No	2.5	Cytoplasmic
00817	acpS	Holo-[acyl-carrier-protein] synthase	No	Yes	100	0.000247512	Yes	No	2.5	Cytoplasmic
01855	folK	2-amino-4-hydroxy-6-hydroxymethyldihydropteridine pyrophosphokinase	No	Yes	100	0.00022	Yes	No	2.5	Cytoplasmic
01634	argS	Arginyl-tRNA synthetase	No	Yes	100	0	Yes	No	2.5	Cytoplasmic
01023	folC	Bifunctional protein folC	No	Yes	100	0	Yes	No	2.5	Cytoplasmic
02593	srlD	Sorbitol-6-phosphate 2-dehydrogenase	No	Yes	100		Yes	No	2.5	Cytoplasmic
01791	tilS	tRNA(Ile)-lysidine synthase	No	Yes	100	0	Yes	No	2.5	Cytoplasmic
01349	birA	Bifunctional protein birA	No	Yes	97.4359	0.00719	Yes	No	2.48	Cytoplasmic
02046	ribD	Riboflavin biosynthesis bifunctional protein ribD	No	Yes	97.4359	0.00681	Yes	No	2.48	Cytoplasmic
03593	purE	Phosphoribosylaminoimidazole carboxylase catalytic subunit	Yes	No	97.4359	0.0068	Yes	No	2.48	Unknown
03616	hemH	Ferrochelatase	No	Yes	97.4359	0	Yes	No	2.47	Cytoplasmic
04608	mhpF	Acetaldehyde dehydrogenase	No	No	100	0.32122	Yes	No	2.32	Cytoplasmic
03545	cysM	Cysteine synthase B	No	No	100	0.30432	Yes	No	2.3	Cytoplasmic
02958	accB	Biotin carboxyl carrier protein of acetyl-CoA carboxylase	Yes	Yes	97.4359	0.32726	No	No	2.3	Cytoplasmic
00805	nadB	L-aspartate oxidase	No	No	100	0.28594	Yes	No	2.29	Cytoplasmic
00350	aceB	Malate synthase A	No	No	100	0.27487	Yes	No	2.27	Cytoplasmic
31499	cmk	Cytidylate kinase	No	No	100	0.23403	Yes	No	2.23	Cytoplasmic
31885	bioA	Adenosylmethionine-8-amino-7-oxononanoate aminotransferase	No	No	100	0.22137	Yes	No	2.22	Cytoplasmic
02064	fba	Fructose-bisphosphate aldolase	No	No	100	0.1936	Yes	No	2.19	Cytoplasmic
01742	fadB	Fatty acid oxidation complex subunit alpha multifunctional enzyme	No	No	100	0.18466	Yes	No	2.18	Cytoplasmic
04973	paaG	putative enoyl-CoA hydratase paaG	No	No	100	0.18466	Yes	No	2.18	Cytoplasmic
02498	hpcH	4-hydroxy-2-oxo-heptane-1,7-dioate aldolase	No	No	100	0.1655	Yes	No	2.17	Cytoplasmic
05086	-	3-hydroxyacyl-CoA dehydrogenase	No	No	97.4359	0.18425	Yes	No	2.16	Cytoplasmic
01609	eda	KHG/KDPG aldolase	No	No	100	0.15854	Yes	No	2.16	Cytoplasmic
04322	-	putative transketolase family protein	No	No	100	0.15259	Yes	No	2.15	Cytoplasmic
04966	maoC	Protein maoC	No	No	100	0.14379	Yes	No	2.14	Cytoplasmic
02056	queA	S-adenosylmethionine:tRNA ribosyltransferase-isomerase	No	No	100	0.13463	Yes	No	2.13	Cytoplasmic
04323	-	putative transketolase family protein	No	No	97.4359	0.15259	Yes	No	2.13	Cytoplasmic
03027	bioF	8-amino-7-oxononanoate synthase	No	No	100	0.12397	Yes	No	2.12	Cytoplasmic
01183	mqo	putative malate:quinone oxidoreductase	No	No	100	0.12314	Yes	No	2.12	Unknown
01960	folA	Dihydrofolate reductase	No	No	100	0.11203	Yes	No	2.11	Cytoplasmic
05022	folM	Dihydrofolate reductase folM	No	No	100	0.11203	Yes	No	2.11	Cytoplasmic
01319	iolG	Inositol 2-dehydrogenase	No	No	100	0.11091	Yes	No	2.11	Unknown
01318	iolD	3D-(3,5/4)-trihydroxycyclohexane-1,2-dione hydrolase	No	No	100	0.10884	Yes	No	2.11	Cytoplasmic
01312	iolB	5-deoxy-glucuronate isomerase	No	No	100	0.10842	Yes	No	2.11	Cytoplasmic
02387	mazG	Nucleoside triphosphate pyrophosphohydrolase	No	No	100	0.1081	Yes	No	2.11	Cytoplasmic
00040	-	NADPH-dependent FMN reductase	No	No	100	0.10562	Yes	No	2.11	Cytoplasmic
03914	rutF	Putative flavin reductase rutF	No	No	100	0.10562	Yes	No	2.11	Unknown
00256	kdgK	2-dehydro-3-deoxygluconokinase	No	No	100	0.09476	Yes	No	2.09	Cytoplasmic
00293	kdgK	2-dehydro-3-deoxygluconokinase	No	No	100	0.09476	Yes	No	2.09	Unknown
00092	phnW	2-aminoethylphosphonate--pyruvate transaminase	No	No	100	0.09005	Yes	No	2.09	Cytoplasmic
31514	-	putative aldehyde/histidinol dehydrogenase	No	No	100	0.08444	Yes	No	2.08	Cytoplasmic
01818	dgt	Deoxyguanosinetriphosphate triphosphohydrolase	No	No	100	0.08239	Yes	No	2.08	Cytoplasmic
03858	ssuE	FMN reductase	No	No	97.4359	0.10562	Yes	No	2.08	Cytoplasmic
04504	-	flavin reductase domain-containing protein	No	No	97.4359	0.10562	Yes	No	2.08	Unknown
01856	panB	3-methyl-2-oxobutanoate hydroxymethyltransferase	No	No	100	0.07753	Yes	No	2.08	Cytoplasmic
32213	suhB	Inositol-1-monophosphatase	No	No	100	0.07748	Yes	No	2.08	Cytoplasmic
03379	suhB	Inositol-1-monophosphatase	No	No	100	0.07748	Yes	No	2.08	Cytoplasmic
00721	argD	Acetylornithine/succinyldiaminopimelate aminotransferase bifunctional protein	No	No	100	0.07708	Yes	No	2.08	Cytoplasmic
01608	purT	Phosphoribosylglycinamide formyltransferase 2	No	No	100	0.07506	Yes	No	2.08	Cytoplasmic Membrane
04519	-	Catechol 1,2-dioxygenase	No	No	100	0.07505	Yes	No	2.08	Cytoplasmic
04518	catC	Muconolactone Delta-isomerase	No	No	100	0.07381	Yes	No	2.07	Unknown
03583	gltA	Citrate synthase	No	No	100	0.07293	Yes	No	2.07	Cytoplasmic
04992	-	Arginine N-succinyltransferase	No	No	100	0.06954	Yes	No	2.07	Cytoplasmic Membrane
05398	astA	Arginine N-succinyltransferase	No	No	100	0.06954	Yes	No	2.07	Cytoplasmic
01073	garL	5-keto-4-deoxy-D-glucarate aldolase	No	No	100	0.06468	Yes	No	2.06	Cytoplasmic
00681	bioH	Carboxylesterase bioH	No	No	100	0.06315	Yes	No	2.06	Cytoplasmic
00977	menD	2-succinyl-5-enolpyruvyl-6-hydroxy-3-cyclohexene-1-carboxylate synthase	No	No	97.4359	0.08735	Yes	No	2.06	Unknown
00976	menH	2-succinyl-6-hydroxy-2,4-cyclohexadiene-1-carboxylate synthase	No	No	97.4359	0.08735	Yes	No	2.06	Unknown
02024	-	5'-nucleotidase	No	No	100	0.06138	Yes	No	2.06	Cytoplasmic
00974	menC	o-succinylbenzoate synthase	No	No	100	0.06118	Yes	No	2.06	Unknown
00975	menB	Naphthoate synthase	No	No	100	0.05993	Yes	No	2.06	Cytoplasmic
01870	speE	Spermidine synthase	No	No	100	0.05977	Yes	No	2.06	Cytoplasmic
02341	cobU	Bifunctional adenosylcobalamin biosynthesis protein cobU	No	No	100	0.05835	Yes	No	2.06	Cytoplasmic
02614	leuA	2-isopropylmalate synthase	No	No	100	0.05747	Yes	No	2.06	Cytoplasmic
01921	leuA	2-isopropylmalate synthase	No	No	100	0.05747	Yes	No	2.06	Cytoplasmic
00194	rfaG	Lipopolysaccharide core biosynthesis protein rfaG	No	No	100	0.05625	Yes	No	2.06	Cytoplasmic
02497	hpcG	putative 2-oxo-hepta-3-ene-1,7-dioic acid hydratase	No	No	100	0.05518	Yes	No	2.06	Cytoplasmic
02346	csdA	Cysteine sulfinate desulfinase	No	No	100	0.05465	Yes	No	2.05	Cytoplasmic
00569	metL	Bifunctional aspartokinase/homoserine dehydrogenase 2	No	No	100	0.05219	Yes	No	2.05	Cytoplasmic Membrane
01993	thrA	Bifunctional aspartokinase/homoserine dehydrogenase 1	No	No	100	0.05219	Yes	No	2.05	Cytoplasmic
01975	ribF	Riboflavin biosynthesis protein ribF	No	No	100	0.05018	Yes	No	2.05	Cytoplasmic
02141	proB	Glutamate 5-kinase	No	No	100	0.05016	Yes	No	2.05	Cytoplasmic
05010	malY	Protein malY	No	No	100	0.05012	Yes	No	2.05	Cytoplasmic
02775	metC	Cystathionine beta-lyase metC	No	No	100	0.05012	Yes	No	2.05	Cytoplasmic
05286	-	5-methyltetrahydropteroyltriglutamate--homocysteine methyltransferase	No	No	97.4359	0.07456	Yes	No	2.05	Cytoplasmic
03919	rutA	Putative monooxygenase rutA	No	No	100	0.04655	Yes	No	2.05	Cytoplasmic
01367	thiH	2-iminoacetate synthase	No	No	100	0.04495	Yes	No	2.04	Cytoplasmic
04521	-	Benzoate 1,2-dioxygenase subunit beta	No	No	100	0.04062	Yes	No	2.04	Cytoplasmic
02398	cysH	Phosphoadenosine phosphosulfate reductase	No	No	100	0.04026	Yes	No	2.04	Cytoplasmic
04610	mhpC	2-hydroxy-6-oxononadienedioate/2-hydroxy-6-oxononatrienedioate hydrolase	No	No	97.4359	0.06548	Yes	No	2.04	Cytoplasmic
03018	hutI	Imidazolonepropionase	No	No	100	0.039	Yes	No	2.04	Cytoplasmic
02342	cobT	Nicotinate-nucleotide--dimethylbenzimidazole phosphoribosyltransferase	No	No	100	0.03896	Yes	No	2.04	Cytoplasmic
04750	cobT	Nicotinate-nucleotide--dimethylbenzimidazole phosphoribosyltransferase	No	No	100	0.03896	Yes	No	2.04	Cytoplasmic
02105	tauD	Alpha-ketoglutarate-dependent taurine dioxygenase	No	No	100	0.03888	Yes	No	2.04	Cytoplasmic
00201	rfaF	ADP-heptose--LPS heptosyltransferase 2	No	No	100	0.03886	Yes	No	2.04	Cytoplasmic
03019	hutG	Formimidoylglutamase	No	No	100	0.03858	Yes	No	2.04	Cytoplasmic
01368	thiG	Thiazole synthase	No	No	100	0.03755	Yes	No	2.04	Cytoplasmic
04892	nagK	N-acetyl-D-glucosamine kinase	No	No	100	0.03748	Yes	No	2.04	Cytoplasmic
04681	pfkB	6-phosphofructokinase isozyme 2	No	No	100	0.03684	Yes	No	2.04	Cytoplasmic
31887	lplA	Lipoate-protein ligase A	No	No	100	0.03675	Yes	No	2.04	Unknown
02012	lplA	Lipoate-protein ligase A	No	No	100	0.03675	Yes	No	2.04	Cytoplasmic
04601	msuD	Methanesulfonate monooxygenase	No	No	100	0.03635	Yes	No	2.04	Cytoplasmic
02360	ssuD1	Alkanesulfonate monooxygenase 1	No	No	100	0.03635	Yes	No	2.04	Cytoplasmic
03856	ssuD	Alkanesulfonate monooxygenase	No	No	100	0.03635	Yes	No	2.04	Cytoplasmic
00081	ilvB	Acetolactate synthase isozyme 1 large subunit	No	No	100	0.03587	Yes	No	2.04	Cytoplasmic
01918	ilvI	Acetolactate synthase isozyme 3 large subunit	No	No	100	0.03587	Yes	No	2.04	Cytoplasmic
02694	ilvG	Acetolactate synthase isozyme 2 large subunit	No	No	100	0.03587	Yes	No	2.04	Cytoplasmic
02695	ilvM	Acetolactate synthase isozyme 2 small subunit	No	No	100	0.03587	Yes	No	2.04	Unknown
00082	ilvN	Acetolactate synthase isozyme 1 small subunit	No	No	100	0.03587	Yes	No	2.04	Unknown
02416	aroF	Phospho-2-dehydro-3-deoxyheptonate aldolase, Tyr-sensitive	No	No	100	0.03581	Yes	No	2.04	Cytoplasmic
03041	moaE	Molybdopterin synthase catalytic subunit	No	No	100	0.03545	Yes	No	2.04	Cytoplasmic
31518	aroQ	3-dehydroquinate dehydratase	No	No	100	0.03498	Yes	No	2.03	Cytoplasmic
31882	bioB	Biotin synthase	No	No	100	0.03431	Yes	No	2.03	Cytoplasmic
01219	ulaF	L-ribulose-5-phosphate 4-epimerase ulaF	No	No	100	0.03384	Yes	No	2.03	Cytoplasmic
31512	aroL	Shikimate kinase 2	No	No	100	0.03374	Yes	No	2.03	Cytoplasmic
02748	speC	Ornithine decarboxylase, constitutive	No	No	100	0.03301	Yes	No	2.03	Cytoplasmic
00200	rfaC	Lipopolysaccharide heptosyltransferase 1	No	No	100	0.03268	Yes	No	2.03	Cytoplasmic
03902	puuA	Gamma-glutamylputrescine synthetase	No	No	100	0.03098	Yes	No	2.03	Cytoplasmic
03261	nadA	Quinolinate synthase A	No	No	100	0.03057	Yes	No	2.03	Cytoplasmic
03898	puuB	Gamma-glutamylputrescine oxidoreductase	No	No	100	0.03056	Yes	No	2.03	Cytoplasmic
04609	mhpD	2-keto-4-pentenoate hydratase	No	No	100	0.02989	Yes	No	2.03	Cytoplasmic
03515	scrK	Fructokinase	No	No	100	0.02981	Yes	No	2.03	Cytoplasmic Membrane
02555	mak	Fructokinase	No	No	100	0.02981	Yes	No	2.03	Cytoplasmic Membrane
03901	puuD	Gamma-glutamyl-gamma-aminobutyrate hydrolase	No	No	100	0.02932	Yes	No	2.03	Cytoplasmic
31609	thiE	Thiamine-phosphate synthase	No	No	100	0.0293	Yes	No	2.03	Cytoplasmic
01028	pdxB	Erythronate-4-phosphate dehydrogenase	No	No	100	0.02878	Yes	No	2.03	Cytoplasmic
05232	hpxE	HpxE	No	No	100	0.02873	Yes	No	2.03	Cytoplasmic
05312	-	Gluconate 2-dehydrogenase, flavoprotein subunit	No	No	100	0.02827	Yes	No	2.03	Unknown
04971	paaE	putative phenylacetic acid degradation NADH oxidoreductase paaE	No	No	100	0.02723	Yes	No	2.03	Cytoplasmic
02992	galM	Aldose 1-epimerase	No	No	100	0.0272	Yes	No	2.03	Periplasmic
00720	pabA	Para-aminobenzoate synthase glutamine amidotransferase component II	No	No	100	0.02713	Yes	No	2.03	Cytoplasmic
01570	pabB	Para-aminobenzoate synthase component 1	No	No	100	0.02713	Yes	No	2.03	Cytoplasmic
00593	rhaD	Rhamnulose-1-phosphate aldolase	No	No	100	0.02707	Yes	No	2.03	Cytoplasmic
02335	cbiL	Cobalt-precorrin-2 C(20)-methyltransferase	No	No	100	0.02691	Yes	No	2.03	Cytoplasmic
04629	sufS	Cysteine desulfurase bifunctional protein	No	No	97.4359	0.05042	Yes	No	2.02	Cytoplasmic
02142	proA	Gamma-glutamyl phosphate reductase	No	No	97.4359	0.04974	Yes	No	2.02	Cytoplasmic
00671	glpE	Thiosulfate sulfurtransferase glpE	No	No	100	0.02398	Yes	No	2.02	Cytoplasmic
31983	-	Thiosulfate sulfurtransferase	No	No	100	0.02398	Yes	No	2.02	Unknown
02214	arsC	Arsenate reductase	No	No	100	0.02394	Yes	No	2.02	Cytoplasmic
03819	-	putative arsenate reductase	No	No	100	0.02394	Yes	No	2.02	Cytoplasmic
02334	cbiK	Sirohydrochlorin cobaltochelatase	No	No	100	0.02386	Yes	No	2.02	Unknown
00346	puuE	4-aminobutyrate aminotransferase	No	No	100	0.02352	Yes	No	2.02	Cytoplasmic
02908	gabT	4-aminobutyrate aminotransferase bifunctional protein	No	No	100	0.02352	Yes	No	2.02	Cytoplasmic
03172	thiD	Hydroxymethylpyrimidine/phosphomethylpyrimidine kinase bifunctional protein	No	No	100	0.02296	Yes	No	2.02	Unknown
01071	garK	Glycerate kinase 2	No	No	100	0.02256	Yes	No	2.02	Cytoplasmic
04607	mhpE	4-hydroxy-2-oxovalerate aldolase	No	No	100	0.0223	Yes	No	2.02	Cytoplasmic
00816	pdxJ	Pyridoxine 5'-phosphate synthase	No	No	100	0.02165	Yes	No	2.02	Cytoplasmic
00241	xylB	Xylulose kinase	No	No	100	0.02146	Yes	No	2.02	Cytoplasmic
04441	-	Protocatechuate 3,4-dioxygenase alpha chain	No	No	100	0.02138	Yes	No	2.02	Cytoplasmic
04442	-	Protocatechuate 3,4-dioxygenase beta chain	No	No	100	0.02138	Yes	No	2.02	Cytoplasmic
02400	cysG1	Siroheme synthase 1	No	No	100	0.021	Yes	No	2.02	Cytoplasmic
05004	-	sirA domain-containing protein	No	No	100	0.021	Yes	No	2.02	Unknown
00566	-	4-carboxymuconolactone decarboxylase	No	No	100	0.02055	Yes	No	2.02	Cytoplasmic
05045	pcaC	4-carboxymuconolactone decarboxylase	No	No	100	0.02055	Yes	No	2.02	Unknown
04110	-	Carboxymuconolactone decarboxylase domain-containing protein	No	No	100	0.02055	Yes	No	2.02	Unknown
05404	-	carboxymuconolactone decarboxylase family protein	No	No	100	0.02055	Yes	No	2.02	Cytoplasmic Membrane
04977	paaK	Phenylacetate-coenzyme A ligase	No	No	100	0.02044	Yes	No	2.02	Cytoplasmic
04406	-	putative oxidoreductase	No	No	100	0.02041	Yes	No	2.02	Cytoplasmic
03397	entB	Isochorismatase	No	No	100	0.02041	Yes	No	2.02	Cytoplasmic
03918	rutB	Putative isochorismatase family protein rutB	No	No	100	0.02041	Yes	No	2.02	Cytoplasmic
02099	-	putative isochorismatase	No	No	100	0.02041	Yes	No	2.02	Cytoplasmic
02067	-	Isochorismatase domain-containing protein	No	No	100	0.02041	Yes	No	2.02	Unknown
01626	-	putative isochorismatase family protein	No	No	100	0.02041	Yes	No	2.02	Cytoplasmic
00591	rhaB	Rhamnulokinase	No	No	100	0.02032	Yes	No	2.02	Cytoplasmic
02356	fucA	L-fuculose phosphate aldolase	No	No	100	0.02031	Yes	No	2.02	Cytoplasmic
00161	glpX	Fructose-1,6-bisphosphatase class 2	No	No	100	0.02017	Yes	No	2.02	Cytoplasmic
31880	bioC	Malonyl-CoA O-methyltransferase BioC	No	No	100	0.01997	Yes	No	2.02	Unknown
00091	phnX	Phosphonoacetaldehyde hydrolase	No	No	100	0.01967	Yes	No	2.02	Cytoplasmic
03364	mtnD	Acireductone dioxygenase bifunctional protein	No	No	100	0.01938	Yes	No	2.02	Cytoplasmic
04991	astC	Succinylornithine transaminase	No	No	100	0.01759	Yes	No	2.02	Unknown
02003	gpmB	phosphoglycerate mutase	No	No	100	0.01674	Yes	No	2.02	Cytoplasmic
00208	gpmI	2,3-bisphosphoglycerate-independent phosphoglycerate mutase	No	No	100	0.01674	Yes	No	2.02	Cytoplasmic
04292	supH	Sugar phosphatase supH	No	No	100	0.01663	Yes	No	2.02	Unknown
02854	patA	Putrescine aminotransferase	No	No	100	0.01568	Yes	No	2.02	Cytoplasmic
01857	panC	Pantothenate synthetase	No	No	100	0.01521	Yes	No	2.02	Cytoplasmic
02838	dhaC	glycerol dehydratase medium subunit	No	No	100	0.0151	Yes	No	2.02	Cytoplasmic
02317	pduC	Propanediol dehydratase large subunit	No	No	100	0.0151	Yes	No	2.02	Cytoplasmic
02316	pduD	Propanediol dehydratase medium subunit	No	No	100	0.0151	Yes	No	2.02	Unknown
03409	fes	Enterochelin esterase	No	No	100	0.01447	Yes	No	2.01	Cytoplasmic
31513	ipdC	Indole-3-pyruvate decarboxylase	No	No	100	0.01436	Yes	No	2.01	Cytoplasmic Membrane
31507	ilvA	Threonine dehydratase biosynthetic	No	No	100	0.01434	Yes	No	2.01	Cytoplasmic
02169	serA	D-3-phosphoglycerate dehydrogenase	No	No	100	0.01434	Yes	No	2.01	Cytoplasmic
02373	queF	NADPH-dependent 7-cyano-7-deazaguanine reductase	No	No	100	0.0137	Yes	No	2.01	Cytoplasmic
31522	aroE	Shikimate dehydrogenase	No	No	100	0.01369	Yes	No	2.01	Cytoplasmic
05594	feaB	Phenylacetaldehyde dehydrogenase	No	No	100	0.01364	Yes	No	2.01	Cytoplasmic
04268	-	Phosphatase	No	No	100	0.01357	Yes	No	2.01	Cytoplasmic
01713	-	putative HAD-superfamily hydrolase	No	No	100	0.01357	Yes	No	2.01	Cytoplasmic
02353	fucK	L-fuculokinase	No	No	100	0.01355	Yes	No	2.01	Cytoplasmic
01218	ulaE	L-ribulose-5-phosphate 3-epimerase ulaE	No	No	100	0.01355	Yes	No	2.01	Cytoplasmic
00057	dgoA	2-dehydro-3-deoxy-6-phosphogalactonate aldolase	No	No	100	0.01354	Yes	No	2.01	Cytoplasmic
02481	dgoA	2-dehydro-3-deoxy-6-phosphogalactonate aldolase	No	No	100	0.01354	Yes	No	2.01	Cytoplasmic
31506	serB	Phosphoserine phosphatase	No	No	100	0.01351	Yes	No	2.01	Cytoplasmic
05397	astD	N-succinylglutamate 5-semialdehyde dehydrogenase	No	No	100	0.0135	Yes	No	2.01	Cytoplasmic
02344	-	moeB family protein	No	No	100	0.01348	Yes	No	2.01	Cytoplasmic
04975	paaI	Acyl-coenzyme A thioesterase paaI	No	No	100	0.01317	Yes	No	2.01	Unknown
04995	-	Succinylglutamate desuccinylase	No	No	100	0.01308	Yes	No	2.01	Cytoplasmic
05395	astE	Succinylglutamate desuccinylase	No	No	100	0.01308	Yes	No	2.01	Cytoplasmic
02918	-	putative glycerophosphoryl diester phosphodiesterase	No	No	100	0.01178	Yes	No	2.01	Unknown
04172	amaB	N-carbamoyl-L-amino acid hydrolase	No	No	97.4359	0.03732	Yes	No	2.01	Cytoplasmic
05516	amaB	N-carbamoyl-L-amino acid hydrolase	No	No	97.4359	0.03732	Yes	No	2.01	Cytoplasmic
02113	-	Ethanolamine ammonia-lyase light chain	No	No	100	0.01026	Yes	No	2.01	Cytoplasmic
02112	-	Ethanolamine ammonia-lyase heavy chain	No	No	100	0.01026	Yes	No	2.01	Cytoplasmic
03531	eutC	Ethanolamine ammonia-lyase light chain	No	No	100	0.01026	Yes	No	2.01	Cytoplasmic
31942	ispA	Farnesyl diphosphate synthase	No	No	100	0.01026	Yes	No	2.01	Cytoplasmic
05081	budB	Acetolactate synthase, catabolic	No	No	97.4359	0.03587	Yes	No	2.01	Cytoplasmic
00073	dsdA	D-serine dehydratase	No	No	100	0.01002	Yes	No	2.01	Cytoplasmic
04916	pabC	Aminodeoxychorismate lyase	No	No	100	0.00999	Yes	No	2.01	Cytoplasmic
01654	dapA	Dihydrodipicolinate synthase	No	No	97.4359	0.03468	Yes	No	2.01	Cytoplasmic
00117	murQ	N-acetylmuramic acid 6-phosphate etherase	No	No	100	0.00882	Yes	No	2.01	Unknown
01944	araD	L-ribulose-5-phosphate 4-epimerase	No	No	97.4359	0.03384	Yes	No	2.01	Cytoplasmic
01019	ubiX	3-octaprenyl-4-hydroxybenzoate carboxy-lyase	No	No	100	0.00779	Yes	No	2.01	Cytoplasmic
31624	kdsD	Arabinose 5-phosphate isomerase	No	No	100	0.00755	Yes	No	2.01	Cytoplasmic
03548	pdxK	Pyridoxine kinase	No	No	100	0.00725	Yes	No	2.01	Cytoplasmic
05165	pdxY	Pyridoxamine kinase	No	No	100	0.00725	Yes	No	2.01	Cytoplasmic
00240	xylA	Xylose isomerase	No	No	100	0.00723	Yes	No	2.01	Cytoplasmic
01956	pdxA1	4-hydroxythreonine-4-phosphate dehydrogenase 1	No	No	100	0.00721	Yes	No	2.01	Cytoplasmic
03586	hiuH	5-hydroxyisourate hydrolase	No	No	100	0.0072	Yes	No	2.01	Periplasmic
03570	cadA	Lysine decarboxylase, inducible	No	No	100	0.00719	Yes	No	2.01	Cytoplasmic
32046	-	molybdopterin biosynthesis family protein	No	No	100	0.00719	Yes	No	2.01	Cytoplasmic
01639	otsB	Trehalose-phosphate phosphatase	No	No	100	0.00717	Yes	No	2.01	Cytoplasmic
04922	plsX	Phosphate acyltransferase	No	No	100	0.00717	Yes	No	2.01	Cytoplasmic
03845	eutD	Ethanolamine utilization protein eutD	No	No	100	0.00717	Yes	No	2.01	Cytoplasmic
02855	lsrG	Autoinducer 2-degrading protein lsrG	No	No	100	0.00694	Yes	No	2.01	Cytoplasmic
05257	uxaB	Altronate oxidoreductase	No	No	100	0.0068	Yes	No	2.01	Cytoplasmic
02381	gudX	Glucarate dehydratase-related protein	No	No	100	0.00679	Yes	No	2.01	Cytoplasmic
01217	ulaD	3-keto-L-gulonate-6-phosphate decarboxylase ulaD	No	No	100	0.00678	Yes	No	2.01	Cytoplasmic
01942	araB	Ribulokinase	No	No	100	0.00677	Yes	No	2.01	Cytoplasmic
04994	astB	N-succinylarginine dihydrolase	No	No	100	0.00677	Yes	No	2.01	Cytoplasmic
05396	astB	N-succinylarginine dihydrolase	No	No	100	0.00677	Yes	No	2.01	Cytoplasmic
02401	cysD	Sulfate adenylyltransferase subunit 2	No	No	100	0.00677	Yes	No	2.01	Cytoplasmic
02402	cysN	Sulfate adenylyltransferase subunit 1	No	No	100	0.00677	Yes	No	2.01	Cytoplasmic
02482	-	2-dehydro-3-deoxygalactonokinase	No	No	100	0.00677	Yes	No	2.01	Unknown
02496	hpcD	5-carboxymethyl-2-hydroxymuconate Delta-isomerase	No	No	100	0.00677	Yes	No	2.01	Unknown
02492	-	4-hydroxyphenylacetate degradation bifunctional isomerase/decarboxylase, HpaG1subunit	No	No	100	0.00677	Yes	No	2.01	Cytoplasmic
00302	treF	Cytoplasmic trehalase	No	No	100	0.00676	Yes	No	2.01	Cytoplasmic
01531	tdcD	Propionate kinase	No	No	100	0.00676	Yes	No	2.01	Cytoplasmic
02578	hycG	Formate hydrogenlyase subunit 7	No	No	100	0.00636983	Yes	No	2.01	Cytoplasmic Membrane
05348	btuR	Cob(I)yrinic acid a,c-diamide adenosyltransferase	No	No	100	0.00593	Yes	No	2.01	Cytoplasmic
04590	-	renal dipeptidase (rDP)-related protein	No	No	100	0.00451393	Yes	No	2.0	Unknown
01033	mnmC	tRNA 5-methylaminomethyl-2-thiouridine biosynthesis bifunctional protein MnmC	No	No	100	0.00429	Yes	No	2.0	Cytoplasmic
00601	rafA	Alpha-galactosidase	No	No	100	0.00412	Yes	No	2.0	Cytoplasmic
31490	nagZ	Beta-hexosaminidase	No	No	100	0.00394	Yes	No	2.0	Cytoplasmic
05595	-	Putative 2-dehydropantoate 2-reductase	No	No	100	0.0039	Yes	No	2.0	Cytoplasmic Membrane
01181	mdcG	Malonyl CoA-acyl carrier protein transacylase	No	No	100	0.0035784	Yes	No	2.0	Cytoplasmic
05264	ldh2	L-lactate dehydrogenase 2	No	No	100	0.00355	Yes	No	2.0	Cytoplasmic
02393	queD	6-carboxy-5,6,7,8-tetrahydropterin synthase	No	No	100	0.00342	Yes	No	2.0	Cytoplasmic
00303	-	putative iron-containing alcohol dehydrogenase	No	No	100	0.00338	Yes	No	2.0	Cytoplasmic
00598	-	putative alcohol dehydrogenase	No	No	100	0.00338	Yes	No	2.0	Cytoplasmic
04700	tdk	Thymidine kinase	No	No	100	0.00317	Yes	No	2.0	Cytoplasmic
05231	hpxD	HpxD	No	No	97.4359	0.02873	Yes	No	2.0	Cytoplasmic
04511	narY	Respiratory nitrate reductase 2 beta chain	No	No	100	0.00244722	Yes	No	2.0	Cytoplasmic Membrane
04512	narZ	Respiratory nitrate reductase 2 alpha chain	No	No	100	0.00244722	Yes	No	2.0	Cytoplasmic Membrane
04717	nasA	Nitrate reductase	No	No	100	0.00244722	Yes	No	2.0	Cytoplasmic
01159	dmsB	Anaerobic dimethyl sulfoxide reductase chain B	No	No	100	0.00193533	Yes	No	2.0	Unknown
04209	dmsB	Anaerobic dimethyl sulfoxide reductase chain B	No	No	100	0.00193533	Yes	No	2.0	Unknown
03200	casB	Phospho-cellobiase	No	No	100	0.00169	Yes	No	2.0	Cytoplasmic
01282	licH	6-phospho-beta-glucosidase	No	No	100	0.00169	Yes	No	2.0	Cytoplasmic
04301	bglA	Aryl-phospho-beta-D-glucosidase bglA	No	No	100	0.00169	Yes	No	2.0	Cytoplasmic
02563	gmuD	6-phospho-beta-glucosidase gmuD	No	No	100	0.00169	Yes	No	2.0	Cytoplasmic
02187	bglA	6-phospho-beta-glucosidase bglA	No	No	100	0.00169	Yes	No	2.0	Cytoplasmic
05386	chbF	6-phospho-beta-glucosidase	No	No	100	0.00169	Yes	No	2.0	Cytoplasmic
02271	gmuD	6-phospho-beta-glucosidase gmuD	No	No	100	0.00169	Yes	No	2.0	Cytoplasmic
02298	cobD	Threonine-phosphate decarboxylase	No	No	100	0.00143298	Yes	No	2.0	Cytoplasmic
03365	-	putative biotin sulfoxide reductase	No	No	100	0.00135737	Yes	No	2.0	Periplasmic
31761	bisC	biotin sulfoxide reductase	No	No	100	0.00135737	Yes	No	2.0	Periplasmic
03336	cobC	Alpha-ribazole phosphatase	No	No	100	0.00124	Yes	No	2.0	Cytoplasmic
00653	ggt	Gamma-glutamyltranspeptidase	No	No	100	0.00101575	Yes	No	2.0	Periplasmic
05227	hpxQ	OHCU decarboxylase	No	No	100	0.000842381	Yes	No	2.0	Cytoplasmic
02862	lsrK	Autoinducer 2 kinase lsrK	No	No	100	0.000838395	Yes	No	2.0	Cytoplasmic
00037	nagB	Glucosamine-6-phosphate deaminase	No	No	100	0.00068	Yes	No	2.0	Cytoplasmic
02175	visC	Protein visC	No	No	100	0.00062	Yes	No	2.0	Cytoplasmic
04669	dadA2	D-amino acid dehydrogenase 2 small subunit	No	No	100	0.00041849	Yes	No	2.0	Cytoplasmic Membrane
31526	dadA	D-amino acid dehydrogenase small subunit	No	No	100	0.00041849	Yes	No	2.0	Cytoplasmic Membrane
04520	cbdA	2-halobenzoate 1,2-dioxygenase large subunit	No	No	100	0.000412807	Yes	No	2.0	Unknown
02174	ubiH	2-octaprenyl-6-methoxyphenol hydroxylase	No	No	100	0.00036	Yes	No	2.0	Unknown
04603	-	putative cysteine dioxygenase type I	No	No	100	0.00025	Yes	No	2.0	Cytoplasmic
00004	rbsK	Ribokinase	No	No	100	0.00023	Yes	No	2.0	Cytoplasmic
03318	ubiF	2-octaprenyl-3-methyl-6-methoxy-1,4-benzoquinol hydroxylase	No	No	100	0.000171606	Yes	No	2.0	Unknown
01718	pldA	Phospholipase A1 bifunctional protein	No	No	100	7e-05	Yes	No	2.0	Outer Membrane
03881	rlmI	Ribosomal RNA large subunit methyltransferase I	No	No	100	1.23004e-05	Yes	No	2.0	Cytoplasmic
03723	cfa	Cyclopropane-fatty-acyl-phospholipid synthase	No	No	100	1.23004e-05	Yes	No	2.0	Cytoplasmic
05249	tam	Trans-aconitate 2-methyltransferase	No	No	100	1.23004e-05	Yes	No	2.0	Cytoplasmic
00340	rsmD	Ribosomal RNA small subunit methyltransferase D	No	No	100	1.23004e-05	Yes	No	2.0	Unknown
01957	rsmA	Ribosomal RNA small subunit methyltransferase A	No	No	100	1.23004e-05	Yes	No	2.0	Cytoplasmic
03319	miaB	(Dimethylallyl)adenosine tRNA methylthiotransferase miaB	No	No	100	1.23004e-05	Yes	No	2.0	Cytoplasmic
01581	rlmA	Ribosomal RNA large subunit methyltransferase A	No	No	100	1.23004e-05	Yes	No	2.0	Cytoplasmic
04314	rlmF	Ribosomal RNA large subunit methyltransferase F	No	No	100	1.23004e-05	Yes	No	2.0	Cytoplasmic
03862	rlmL	Ribosomal RNA large subunit methyltransferase E	No	No	100	1.23004e-05	Yes	No	2.0	Cytoplasmic
02350	rlmM	Ribosomal RNA large subunit methyltransferase M	No	No	100	1.23004e-05	Yes	No	2.0	Cytoplasmic
02027	rsmC	Ribosomal RNA small subunit methyltransferase C	No	No	100	1.23004e-05	Yes	No	2.0	Cytoplasmic
02730	rsmE	Ribosomal RNA small subunit methyltransferase E	No	No	100	1.23004e-05	Yes	No	2.0	Cytoplasmic
01595	rsmF	Ribosomal RNA small subunit methyltransferase F	No	No	100	1.23004e-05	Yes	No	2.0	Cytoplasmic
01077	rsmI	Ribosomal RNA small subunit methyltransferase I	No	No	100	1.23004e-05	Yes	No	2.0	Cytoplasmic
03280	sdhD	Succinate dehydrogenase hydrophobic membrane anchor subunit	No	No	100	1.23004e-05	Yes	No	2.0	Cytoplasmic Membrane
00779	rsmB	Ribosomal RNA small subunit methyltransferase B	No	No	100	1.23004e-05	Yes	No	2.0	Cytoplasmic
00549	trmA	tRNA (uracil-5-)-methyltransferase	No	No	100	1.23004e-05	Yes	No	2.0	Cytoplasmic
00804	-	tRNA (adenine-N(6)-)-methyltransferase	No	No	100	1.23004e-05	Yes	No	2.0	Unknown
02839	dhaB	glycerol dehydratase large subunit	No	No	100	1e-05	Yes	No	2.0	Cytoplasmic
04588	pqqC	Pyrroloquinoline-quinone synthase	No	No	100	4.17058e-07	Yes	No	2.0	Cytoplasmic
04220	aat	Leucyl/phenylalanyl-tRNA--protein transferase	No	No	100	2.58327e-07	Yes	No	2.0	Cytoplasmic
03290	-	Allophanate hydrolase subunit 1 domain-containing protein	No	No	100	0	Yes	No	2.0	Cytoplasmic
00986	nuoI	NADH-quinone oxidoreductase subunit I	No	No	100	0	Yes	No	2.0	Cytoplasmic
01943	araA	L-arabinose isomerase	No	No	100	0	Yes	No	2.0	Cytoplasmic
02843	-	Cob(I)yrinic acid a,c-diamide adenosyltransferase	No	No	100	0	Yes	No	2.0	Cytoplasmic
31617	glmS	Glucosamine--fructose-6-phosphate aminotransferase isomerizing	No	No	100	1	No	No	2.0	Cytoplasmic
04298	-	putative tyrosine-protein phosphatase	No	No	100		Yes	No	2.0	Unknown
03505	hipO	Hippurate hydrolase	No	No	100	0	Yes	No	2.0	Cytoplasmic
00527	amiB	N-acetylmuramoyl-L-alanine amidase amiB	No	No	100	0	Yes	No	2.0	Unknown
32245	amiC	N-acetylmuramoyl-L-alanine amidase AmiC	No	No	100	0	Yes	No	2.0	Unknown
04238	amiD	N-acetylmuramoyl-L-alanine amidase amiD	No	No	100	0	Yes	No	2.0	Unknown
00392	aphA	Class B acid phosphatase	No	No	100	0	Yes	No	2.0	Unknown
03499	atsA	Arylsulfatase	No	No	100	0	Yes	No	2.0	Unknown
00615	aes	Acetyl esterase	No	No	100	0	Yes	No	2.0	Cytoplasmic
05385	-	polysaccharide deacetylase domain-containing protein	No	No	100	0	Yes	No	2.0	Cytoplasmic
01114	dacB	D-alanyl-D-alanine carboxypeptidase dacB bifunctional protein	No	No	100	0	Yes	No	2.0	Periplasmic
03165	dalD	D-arabinitol 4-dehydrogenase	No	No	100	0	Yes	No	2.0	Cytoplasmic
31776	dusB	tRNA-dihydrouridine synthase B	No	No	100		Yes	No	2.0	Cytoplasmic
03204	dusC	tRNA-dihydrouridine synthase C	No	No	100		Yes	No	2.0	Cytoplasmic
00516	poxA	Putative lysyl-tRNA synthetase	No	No	100	0	Yes	No	2.0	Cytoplasmic
00708	gph	Phosphoglycolate phosphatase	No	No	100	0	Yes	No	2.0	Cytoplasmic
05224	hipA	Serine/threonine-protein kinase HipA	No	No	100	0	Yes	No	2.0	Cytoplasmic
02399	iap	Alkaline phosphatase isozyme conversion protein	No	No	100	0	Yes	No	2.0	Unknown
31527	mhpA	3-(3-hydroxy-phenyl)propionate/3-hydroxycinnamic acid hydroxylase	No	No	100	0	Yes	No	2.0	Cytoplasmic
00635	mobA	Molybdopterin-guanine dinucleotide biosynthesis protein A	No	No	100	0	Yes	No	2.0	Cytoplasmic
00636	mobB	Molybdopterin-guanine dinucleotide biosynthesis protein B	No	No	100	0	Yes	No	2.0	Cytoplasmic
01896	mutT	8-oxo-dGTP diphosphatase	No	No	100		Yes	No	2.0	Unknown
02795	nudF	ADP-ribose pyrophosphatase	No	No	100		Yes	No	2.0	Cytoplasmic
00985	nuoJ	NADH-quinone oxidoreductase subunit J	No	No	100	0	Yes	No	2.0	Cytoplasmic Membrane
02089	phoA	Alkaline phosphatase	No	No	100	0	Yes	No	2.0	Periplasmic
01598	-	Serine/threonine-protein phosphatase 1	No	No	100	0	Yes	No	2.0	Cytoplasmic
01234	qorB	Quinone oxidoreductase 2	No	No	100	0	Yes	No	2.0	Unknown
03168	rbtD	Ribitol 2-dehydrogenase	No	No	100	0	Yes	No	2.0	Cytoplasmic
00599	rhaM	L-rhamnose mutarotase	No	No	100	0	Yes	No	2.0	Unknown
00227	selA	L-seryl-tRNA(Sec) selenium transferase	No	No	100	0	Yes	No	2.0	Cytoplasmic
05154	sodC	Superoxide dismutase Cu-Zn	No	No	100	0	Yes	No	2.0	Periplasmic
04907	thiK	Thiamine kinase	No	No	100	0	Yes	No	2.0	Unknown
03173	thiM	Hydroxyethylthiazole kinase	No	No	100	0	Yes	No	2.0	Unknown
03155	-	putative lipid kinase	No	No	100	0	Yes	No	2.0	Cytoplasmic
02170	-	5-formyltetrahydrofolate cyclo-ligase family protein	No	No	100	0	Yes	No	2.0	Cytoplasmic Membrane
00657	-	Quercetin 2,3-dioxygenase	No	No	100	0	Yes	No	2.0	Cytoplasmic
04171	hipO	Hippurate hydrolase	No	No	100	0	Yes	No	2.0	Cytoplasmic
04074	-	putative manganese catalase	No	No	94.8718	0.04906	Yes	No	2.0	Cytoplasmic
04620	-	putative 4-hydroxyphenylpyruvate dioxygenase	No	No	97.4359	0.02181	Yes	No	2.0	Cytoplasmic
03164	xylB	Xylulose kinase	No	No	97.4359	0.02146	Yes	No	2.0	Cytoplasmic
05250	-	putative carboxymuconolactone decarboxylase	No	No	97.4359	0.02055	Yes	No	1.99	Unknown
31524	mhpB	2,3-dihydroxyphenylpropionate/2,3-dihydroxicinnamic acid 1,2-dioxygenase	No	No	97.4359	0.02032	Yes	No	1.99	Unknown
00449	phnN	Ribose 1,5-bisphosphate phosphokinase PhnN	No	No	97.4359	0.01827	Yes	No	1.99	Cytoplasmic
03922	putA	Bifunctional protein putA	No	No	97.4359	0.01682	Yes	No	1.99	Cytoplasmic
02357	fucO	Lactaldehyde reductase	No	No	97.4359	0.01551	Yes	No	1.99	Cytoplasmic
05459	-	L-Ala-D/L-Glu epimerase	No	No	97.4359	0.01469	Yes	No	1.99	Cytoplasmic
01926	aroE	Shikimate dehydrogenase	No	No	97.4359	0.01369	Yes	No	1.99	Cytoplasmic
02070	malZ	Maltodextrin glucosidase	No	No	97.4359	0.01115	Yes	No	1.99	Cytoplasmic
05269	-	putative dihydrodipicolinate synthase	No	No	94.8718	0.03468	Yes	No	1.98	Cytoplasmic
05460	mpaA	Protein mpaA	No	No	97.4359	0.00848	Yes	No	1.98	Cytoplasmic
05597	maoA	Primary amine oxidase	No	No	97.4359	0.00799	Yes	No	1.98	Periplasmic
00956	ubiG	3-demethylubiquinone-9 3-methyltransferase	No	No	97.4359	0.00754	Yes	No	1.98	Cytoplasmic
02327	cbiD	Putative cobalt-precorrin-6A synthase	No	No	97.4359	0.00731	Yes	No	1.98	Cytoplasmic
01793	ldcC	Lysine decarboxylase, constitutive	No	No	97.4359	0.00719	Yes	No	1.98	Cytoplasmic
05149	gloA	Lactoylglutathione lyase	No	No	97.4359	0.00717	Yes	No	1.98	Cytoplasmic
02382	gudD	Glucarate dehydratase	No	No	97.4359	0.00679	Yes	No	1.98	Unknown
02354	fucI	L-fucose isomerase	No	No	97.4359	0.00678	Yes	No	1.98	Cytoplasmic
01544	treA	Periplasmic trehalase	No	No	97.4359	0.00676	Yes	No	1.98	Periplasmic
00463	melA	Alpha-galactosidase	No	No	97.4359	0.00412	Yes	No	1.98	Cytoplasmic
04567	osmC	Peroxiredoxin osmC	No	No	97.4359	0.00231827	Yes	No	1.98	Cytoplasmic
05455	licH	putative 6-phospho-beta-glucosidase	No	No	97.4359	0.00169	Yes	No	1.98	Cytoplasmic
02582	ascB	6-phospho-beta-glucosidase ascB	No	No	97.4359	0.00169	Yes	No	1.98	Cytoplasmic
31502	ggt	Gamma-glutamyltransferase	No	No	97.4359	0.00101575	Yes	No	1.98	Periplasmic
03037	moaA	Molybdenum cofactor biosynthesis protein A	No	No	97.4359	0.000389044	Yes	No	1.97	Cytoplasmic
01787	-	peptidyl-tRNA hydrolase domain-containing protein	No	No	97.4359	0.000386975	Yes	No	1.97	Unknown
00714	codA	Cytosine deaminase	No	No	97.4359	0	Yes	No	1.97	Cytoplasmic
03813	bglK	Beta-glucoside kinase	No	No	97.4359	0	Yes	No	1.97	Cytoplasmic
05082	budA	Alpha-acetolactate decarboxylase	No	No	97.4359	0	Yes	No	1.97	Unknown
05419	dacD	D-alanyl-D-alanine carboxypeptidase dacD	No	No	97.4359	0	Yes	No	1.97	Cytoplasmic Membrane
05014	manA	Mannose-6-phosphate isomerase	No	No	97.4359	0	Yes	No	1.97	Cytoplasmic
00222	mtlD	Mannitol-1-phosphate 5-dehydrogenase	No	No	97.4359	0	Yes	No	1.97	Cytoplasmic
05410	nudG	CTP pyrophosphohydrolase	No	No	97.4359		Yes	No	1.97	Cytoplasmic
02305	-	putative propanol dehydrogenase	No	No	97.4359	0	Yes	No	1.97	Cytoplasmic
04544	ppa	Inorganic pyrophosphatase	No	No	97.4359		Yes	No	1.97	Unknown
03915	rutE	putative malonic semialdehyde reductase RutE	No	No	97.4359	0	Yes	No	1.97	Unknown
05535	-	putative D-allulose-6-phosphate 3-epimerase	No	No	94.8718	0.02031	Yes	No	1.97	Cytoplasmic
01350	coaA	Pantothenate kinase	No	No	94.8718	0.0148	Yes	No	1.96	Cytoplasmic
04993	astD	N-succinylglutamate 5-semialdehyde dehydrogenase	No	No	94.8718	0.0135	Yes	No	1.96	Cytoplasmic
04467	prr	Gamma-aminobutyraldehyde dehydrogenase	No	No	94.8718	0.00905	Yes	No	1.96	Cytoplasmic
31865	gutQ	Arabinose 5-phosphate isomerase GutQ	No	No	94.8718	0.00755	Yes	No	1.96	Cytoplasmic
05266	pdxA2	4-hydroxythreonine-4-phosphate dehydrogenase 2	No	No	94.8718	0.00721	Yes	No	1.96	Cytoplasmic
01547	ldcA	Murein tetrapeptide carboxypeptidase	No	No	94.8718	0.00286	Yes	No	1.95	Cytoplasmic
04425	bglC	Aryl-phospho-beta-D-glucosidase bglC	No	No	94.8718	0.00169	Yes	No	1.95	Cytoplasmic
31854	-	putative dithiobiotin synthetase	No	No	94.8718	0.00137196	Yes	No	1.95	Cytoplasmic
02743	trmB	tRNA (guanine-N(7)-)-methyltransferase	No	No	94.8718	1.23004e-05	Yes	No	1.95	Cytoplasmic
05545	argE	Acetylornithine deacetylase	No	No	87.1795	0.06889	Yes	No	1.94	Cytoplasmic
05506	gatA	Glutamyl-tRNA(Gln) amidotransferase subunit A	No	No	92.3077	0.00909	Yes	No	1.93	Cytoplasmic
03029	bioD	Dethiobiotin synthetase	No	No	92.3077	0.00137196	Yes	No	1.92	Cytoplasmic
03161	-	Mandelate racemase/muconate lactonizing enzyme family protein	No	No	84.6154	0.07422	Yes	No	1.92	Cytoplasmic
05547	-	Phosphotriesterase family protein	No	No	87.1795		Yes	No	1.87	Cytoplasmic Membrane
05399	astC	Succinylornithine transaminase	No	No	84.6154	0.01759	Yes	No	1.86	Cytoplasmic
03362	-	Aminotransferase	No	No	97.4359	0.88264	No	No	1.86	Unknown
01189	-	Fumarate reductase flavoprotein subunit, partial	No	No	76.9231	0.01394	Yes	No	1.78	Unknown
02739	rdgB	Nucleoside-triphosphatase rdgB	No	Yes	100	0.2223	No	No	1.72	Cytoplasmic
04291	-	Putative formate acetyltransferase 3	No	No	100	0.6249	No	No	1.62	Cytoplasmic
01119	ispB	Octaprenyl-diphosphate synthase	No	Yes	100	0.10968	No	No	1.61	Cytoplasmic
31927	tktA	Transketolase 1	No	No	43.5897	0.15259	Yes	No	1.59	Cytoplasmic
01809	pyrH	Uridylate kinase	No	Yes	100	0.08829	No	No	1.59	Cytoplasmic
31498	dut	Deoxyuridine 5'-triphosphate nucleotidohydrolase	No	Yes	97.4359	0.1081	No	No	1.58	Unknown
05611	-	CTP synthase domain-containing protein	No	No	94.8718	0.59093	No	No	1.54	Cytoplasmic
31809	coaE	Dephospho-CoA kinase	No	Yes	100	0.000941268	No	No	1.5	Cytoplasmic
02525	hosA	Transcriptional regulator hosA	No	Yes	100			No	1.5	Cytoplasmic
03390	-	Glucose/ribitol dehydrogenase family protein	No	Yes	100			No	1.5	Cytoplasmic
03620	-	nucleoid-associated protein	No	Yes	100			No	1.5	Unknown
02080	-	hypothetical protein	No	Yes	100			No	1.5	Unknown
00682	-	hypothetical protein	No	Yes	100			No	1.5	Unknown
03181	-	GCN5-related N-acetyltransferase	No	Yes	100			No	1.5	Unknown
02733	-	putative Holliday junction resolvase	No	Yes	100			No	1.5	Cytoplasmic
04937	dinI	DNA-damage-inducible protein I	No	Yes	100			No	1.5	Unknown
05364	-	MarR family transcriptional regulator	No	Yes	100			No	1.5	Unknown
02558	-	PTS system, lactose/cellobiose specific IIB subunit	No	Yes	100			No	1.5	Cytoplasmic
31904	amtB	Ammonia channel	Yes	No	100			No	1.5	Cytoplasmic Membrane
05333	-	Putative iron compound ABC transport system periplasmic binding component	No	Yes	100			No	1.5	Cytoplasmic Membrane
04000	degS	Protease degS	No	Yes	100			No	1.5	Unknown
00389	dnaB	Replicative DNA helicase	No	Yes	100			No	1.5	Cytoplasmic
02935	dnaQ	DNA polymerase III subunit epsilon	No	Yes	100			No	1.5	Cytoplasmic
03621	dnaX	DNA polymerase III subunit tau	No	Yes	100			No	1.5	Cytoplasmic
03395	-	Esterase	No	Yes	100			No	1.5	Unknown
00342	ftsE	Cell division ATP-binding protein ftsE	No	Yes	100			No	1.5	Cytoplasmic Membrane
01902	ftsQ	Cell division protein ftsQ	No	Yes	100			No	1.5	Unknown
00493	groS	10 kDa chaperonin	No	Yes	100			No	1.5	Cytoplasmic
02429	grpE	Protein grpE	No	Yes	100			No	1.5	Cytoplasmic
04260	grxA	Glutaredoxin-1	No	Yes	100			No	1.5	Unknown
03334	holA	DNA polymerase III subunit delta	No	Yes	100			No	1.5	Unknown
04913	holB	DNA polymerase III subunit delta'	No	Yes	100			No	1.5	Cytoplasmic
01304	holC	DNA polymerase III subunit chi	No	Yes	100			No	1.5	Cytoplasmic
02026	holD	DNA polymerase III subunit psi	No	Yes	100			No	1.5	Unknown
05587	-	hypothetical protein	No	Yes	100			No	1.5	Unknown
04221	infA	Translation initiation factor IF-1	No	Yes	100			No	1.5	Cytoplasmic
00812	lepB	Signal peptidase I	No	Yes	100			No	1.5	Cytoplasmic Membrane
03557	ligA	DNA ligase	No	Yes	100			No	1.5	Cytoplasmic
03324	lnt	Apolipoprotein N-acyltransferase	No	Yes	100			No	1.5	Cytoplasmic Membrane
01465	lolB	Outer-membrane lipoprotein lolB	No	Yes	100			No	1.5	Unknown
04894	lolD	Lipoprotein-releasing system ATP-binding protein LolD	No	Yes	100			No	1.5	Cytoplasmic Membrane
31621	lptB	Lipopolysaccharide export system ATP-binding protein lptB	No	Yes	100			No	1.5	Cytoplasmic
04187	mukF	Chromosome partition protein mukF	No	Yes	100			No	1.5	Cytoplasmic
04392	rplY	50S ribosomal protein L25	No	Yes	100			No	1.5	Cytoplasmic
03337	-	hypothetical protein	No	Yes	100			No	1.5	Cytoplasmic
01621	ruvA	Holliday junction ATP-dependent DNA helicase ruvA	No	Yes	100			No	1.5	Cytoplasmic
01556	-	YeaR domain-containing protein	No	Yes	100			No	1.5	Unknown
00799	trxC	Thioredoxin-2	No	Yes	100	0	No	No	1.5	Cytoplasmic
02822	gcp	putative O-sialoglycoprotein endopeptidase	No	Yes	100			No	1.5	Extracellular
00738	tusC	Protein tusC	No	Yes	100			No	1.5	Cytoplasmic Membrane
03885	tusE	Sulfurtransferase tusE	No	Yes	100			No	1.5	Cytoplasmic
03588	-	hypothetical protein	No	Yes	100			No	1.5	Unknown
04455	-	putative HTH-type transcriptional regulator	No	Yes	100			No	1.5	Cytoplasmic
01566	-	M22 peptidase-like protein	No	Yes	100			No	1.5	Unknown
03235	lptC	Lipopolysaccharide export system protein lptC	No	Yes	100			No	1.5	Unknown
00171	-	Pyruvate/Phosphoenolpyruvate kinase	No	No	100	0.47705	No	No	1.48	Unknown
02545	-	hypothetical protein	No	Yes	97.4359			No	1.47	Unknown
03436	-	putative ABC transport system ATP-binding component	No	Yes	97.4359			No	1.47	Cytoplasmic Membrane
31777	-	hypothetical protein	No	Yes	97.4359			No	1.47	Unknown
05084	hbdH1	D-beta-hydroxybutyrate dehydrogenase	No	Yes	97.4359	0	No	No	1.47	Cytoplasmic
00644	livF	High-affinity branched-chain amino acid transport ATP-binding protein livF	No	Yes	97.4359			No	1.47	Cytoplasmic Membrane
04882	-	putative ribose-5-phosphate isomerase B	No	No	43.5897	0.02639	Yes	No	1.46	Unknown
05291	-	hypothetical protein	No	Yes	94.8718			No	1.45	Unknown
00739	tusB	Protein tusB	No	Yes	94.8718			No	1.45	Unknown
00403	-	Outer membrane protein assembly factor	No	Yes	94.8718			No	1.45	Outer Membrane
04886	pdxA	4-hydroxythreonine-4-phosphate dehydrogenase	No	No	43.5897	0.00721	Yes	No	1.44	Cytoplasmic
04359	-	putative oxidoreductase	No	Yes	92.3077			No	1.42	Cytoplasmic
03634	maa	Maltose O-acetyltransferase	No	No	100	0.4099	No	No	1.41	Cytoplasmic
04822	dhbE	2,3-dihydroxybenzoate-AMP ligase	No	No	35.8974	0.00052	Yes	No	1.36	Cytoplasmic Membrane
05544	-	Cell envelope integrity inner membrane protein	No	Yes	84.6154			No	1.35	Unknown
01130	-	Putative aldolase class 2 protein	No	Yes	84.6154			No	1.35	Cytoplasmic
03419	-	Transketolase domain-containing protein	No	No	17.9487	0.15259	Yes	No	1.33	Cytoplasmic
02978	-	hypothetical protein	No	Yes	82.0513			No	1.32	Unknown
00561	fsa	putative fructose-6-phosphate aldolase	No	No	100	0.31337	No	No	1.31	Cytoplasmic
04235	ltaE	Low specificity L-threonine aldolase	No	No	100	0.30736	No	No	1.31	Cytoplasmic
03418	-	Transketolase domain-containing protein	No	No	15.3846	0.15259	Yes	No	1.31	Cytoplasmic
31943	asnB	Asparagine synthetase B glutamine-hydrolyzing	No	No	100	0.26087	No	No	1.26	Cytoplasmic
04369	mtnE	Transaminase mtnE	No	No	97.4359	0.2259	No	No	1.2	Cytoplasmic
02715	-	putative Glucose/ribitol dehydrogenase	No	Yes	69.2308			No	1.19	Cytoplasmic
04600	-	Putative acyl-CoA dehydrogenase	No	No	100	0.17831	No	No	1.18	Cytoplasmic
02931	fadE	Acyl-coenzyme A dehydrogenase	No	No	100	0.17831	No	No	1.18	Cytoplasmic Membrane
00111	-	oxaloacetate decarboxylase	No	No	100	0.17368	No	No	1.17	Cytoplasmic
00972	nudI	Nucleoside triphosphatase nudI	No	No	94.8718	0.2223	No	No	1.17	Cytoplasmic
02368	-	Acyl-CoA dehydrogenase family protein	No	No	97.4359	0.17831	No	No	1.15	Unknown
03439	sdh	Serine 3-dehydrogenase	No	No	12.8205	0.02192	Yes	No	1.15	Cytoplasmic
02901	acoD	Dihydrolipoamide dehydrogenase	No	No	12.8205	0.02109	Yes	No	1.15	Cytoplasmic
03140	dcd	Deoxycytidine triphosphate deaminase	No	No	100	0.14208	No	No	1.14	Cytoplasmic
01154	speG	Spermidine N(1)-acetyltransferase	No	No	100	0.13712	No	No	1.14	Cytoplasmic
05189	deoC	Deoxyribose-phosphate aldolase	No	No	5.12821	0.07558	Yes	No	1.13	Cytoplasmic
03526	idhA	Inositol 2-dehydrogenase	No	No	0	0.11091	Yes	No	1.11	Unknown
00677	malQ	4-alpha-glucanotransferase	No	No	100	0.10534	No	No	1.11	Cytoplasmic
02428	-	cystathionine beta-synthase domain-containing protein	No	No	100	0.10428	No	No	1.1	Cytoplasmic Membrane
03130	sulI	Dihydropteroate synthase type-1	No	No	10.2564	0.00042159	Yes	No	1.1	Cytoplasmic
03933	-	Pirin-like protein	No	No	10.2564	0	Yes	No	1.1	Cytoplasmic
01638	otsA	Alpha,alpha-trehalose-phosphate synthase UDP-forming	No	No	100	0.09404	No	No	1.09	Unknown
00965	-	2-keto-3-deoxy-L-rhamnonate aldolase	No	No	100	0.08621	No	No	1.09	Cytoplasmic
03749	glk	Glucokinase	No	No	100	0.08233	No	No	1.08	Cytoplasmic
05521	-	putative NADH flavin oxidoreductase	No	No	97.4359	0.10562	No	No	1.08	Cytoplasmic
31873	cbiF	Cobalt-precorrin-4 C(11)-methyltransferase	No	No	100	0.07566	No	No	1.08	Cytoplasmic
05191	-	D-allulose-6-phosphate 3-epimerase	No	No	5.12821	0.02031	Yes	No	1.07	Cytoplasmic
00155	cdh	CDP-diacylglycerol pyrophosphatase	No	No	100	0.07026	No	No	1.07	Cytoplasmic Membrane
03878	mgsA	Methylglyoxal synthase	No	No	100	0.06905	No	No	1.07	Cytoplasmic
02109	mmuM	Homocysteine S-methyltransferase	No	No	100	0.06441	No	No	1.06	Cytoplasmic
01206	-	Putative glycerophosphoryl diester phosphodiesterase	No	No	5.12821	0.01178	Yes	No	1.06	Cytoplasmic
01747	-	Succinate-semialdehyde dehydrogenase [NADP+]	No	No	100	0.06292	No	No	1.06	Cytoplasmic
31610	thiC	Phosphomethylpyrimidine synthase	No	No	100	0.05776	No	No	1.06	Cytoplasmic
04012	arrD	putative lysozyme from lambdoid prophage DLP12	No	No	5.12821	0.00526	Yes	No	1.06	Unknown
00707	rpe	Ribulose-phosphate 3-epimerase	No	No	100	0.05175	No	No	1.05	Cytoplasmic
03124	sul1	Dihydropteroate synthase type-1	No	No	5.12821	0.00042159	Yes	No	1.05	Cytoplasmic
31580	merA	Mercuric reductase	No	No	5.12821		Yes	No	1.05	Cytoplasmic
00376	ubiC	Chorismate--pyruvate lyase	No	No	100	0.05045	No	No	1.05	Cytoplasmic
00659	gntK	Thermoresistant gluconokinase	No	No	100	0.04186	No	No	1.04	Cytoplasmic
01858	panD	Aspartate 1-decarboxylase	No	No	100	0.04174	No	No	1.04	Unknown
04527	fdnH	Formate dehydrogenase, nitrate-inducible, iron-sulfur subunit	No	No	100	0.0406385	No	No	1.04	CytoplasmicMembrane
01792	-	Glyoxalase domain-containing protein	No	No	100	0.04059	No	No	1.04	Cytoplasmic
02306	eutE	Ethanolamine utilization protein eutE	No	No	100	0.04054	No	No	1.04	Unknown
00379	dgkA	Diacylglycerol kinase	No	No	100	0.03418	No	No	1.03	Cytoplasmic Membrane
01648	-	Ribose/galactose isomerase family protein	No	No	100	0.034	No	No	1.03	Unknown
04086	ansB	L-asparaginase	No	No	97.4359	0.05802	No	No	1.03	Unknown
01610	edd	Phosphogluconate dehydratase	No	No	97.4359	0.05743	No	No	1.03	Cytoplasmic
05479	guaD	Guanine deaminase	No	No	100	0.0285	No	No	1.03	Cytoplasmic
00351	aceA	Isocitrate lyase	No	No	100	0.02805	No	No	1.03	Cytoplasmic
05584	-	putative pyruvate-flavodoxin oxidoreductase	No	No	100	0.0276252	No	No	1.03	Cytoplasmic Membrane
02913	gpt	Xanthine phosphoribosyltransferase	No	No	100	0.02597	No	No	1.03	Cytoplasmic
03141	udk	Uridine kinase	No	No	100	0.02468	No	No	1.02	Cytoplasmic
04751	ahcY	Adenosylhomocysteinase	No	No	100	0.023966	No	No	1.02	Cytoplasmic
05202	glxK	Glycerate kinase	No	No	100	0.02256	No	No	1.02	Cytoplasmic
02856	lsrF	putative aldolase LsrF	No	No	100	0.02045	No	No	1.02	Cytoplasmic
05588	ldhA	D-lactate dehydrogenase	No	No	100	0.01587	No	No	1.02	Cytoplasmic
01257	mpl	UDP-N-acetylmuramate:L-alanyl-gamma-D-glutamyl-meso-diaminopimelate ligase	No	No	100	0.01564	No	No	1.02	Cytoplasmic
04533	-	Glyoxalase/fosfomycin resistance/dioxygenase domain-containing protein	No	No	97.4359	0.04059	No	No	1.01	Unknown
05467	dat	Diaminobutyrate--2-oxoglutarate aminotransferase	No	No	100	0.01393	No	No	1.01	Cytoplasmic
01488	-	Sulphatase-modifying factor domain-containing protein	No	Yes	51.2821			No	1.01	Unknown
01549	dadB	Alanine racemase, catabolic	No	No	100	0.01151	No	No	1.01	Cytoplasmic
00390	alr	Alanine racemase, biosynthetic	No	No	100	0.01151	No	No	1.01	Cytoplasmic
03615	gsk	Inosine-guanosine kinase	No	No	100	0.01097	No	No	1.01	Cytoplasmic
04955	ghrA	Glyoxylate/hydroxypyruvate reductase A bifunctional protein	No	No	100	0.01055	No	No	1.01	Cytoplasmic
01864	hpt	Hypoxanthine phosphoribosyltransferase	No	No	100	0.00803	No	No	1.01	Cytoplasmic
00257	-	Xylose isomerase domain-containing protein	No	No	100	0.00723	No	No	1.01	Cytoplasmic
03695	-	Xylose isomerase-like TIM barrel	No	No	100	0.00723	No	No	1.01	Unknown
03217	nanE	putative N-acetylmannosamine-6-phosphate 2-epimerase	No	No	100	0.00677	No	No	1.01	Unknown
02200	idi	Isopentenyl-diphosphate Delta-isomerase	No	No	100	0.00675	No	No	1.01	Cytoplasmic
05320	fdhF	Formate dehydrogenase H	No	No	100	0.00636983	No	No	1.01	Cytoplasmic
03017	-	Putative acyl-CoA thioester hydrolase	No	No	100	0.00425	No	No	1.0	Outer Membrane
05376	-	Acyl-CoA thioester hydrolase	No	No	100	0.00425	No	No	1.0	Unknown
01863	can	Carbonic anhydrase 2	No	No	100	0.0039998	No	No	1.0	Cytoplasmic
01330	-	Carbonic anhydrase 2	No	No	100	0.0039998	No	No	1.0	Cytoplasmic
04279	rimO	Ribosomal protein S12 methylthiotransferase RimO	No	No	100	0.00356702	No	No	1.0	Cytoplasmic
02527	-	Phenolic acid decarboxylase subunit C	No	No	100	0.00323034	No	No	1.0	Cytoplasmic
04709	narI	Respiratory nitrate reductase 1 gamma chain	No	No	0	0.00244722	Yes	No	1.0	Cytoplasmic Membrane
05261	glsA	Glutaminase	No	No	100	0.00234	No	No	1.0	Cytoplasmic Membrane
31540	asnA	Aspartate--ammonia ligase	No	No	100	0.00214	No	No	1.0	Cytoplasmic
04414	fruK	1-phosphofructokinase	No	No	100	0.00115	No	No	1.0	Cytoplasmic
31509	ddc	L-2,4-diaminobutyrate decarboxylase	No	No	100	0.00106301	No	No	1.0	Cytoplasmic
01009	folX	D-erythro-7,8-dihydroneopterin triphosphate epimerase	No	No	100	0.000686658	No	No	1.0	Cytoplasmic
02814	ureA	Urease subunit gamma	No	No	100	0.000615429	No	No	1.0	Cytoplasmic
02815	ureB	Urease subunit beta	No	No	100	0.000615429	No	No	1.0	Cytoplasmic
04728	-	putative glucose-6-phosphate 1-epimerase	No	No	100	0.00052	No	No	1.0	Cytoplasmic
05118	-	putative chloramphenicol acetyltransferase	No	No	100	0.000484832	No	No	1.0	Unknown
04508	nhoA	N-hydroxyarylamine O-acetyltransferase	No	No	100	0.000484832	No	No	1.0	Cytoplasmic
00160	fpr	Ferredoxin--NADP reductase	No	No	100	3.00497e-05	No	No	1.0	Cytoplasmic
02519	pcm	Protein-L-isoaspartate O-methyltransferase	No	No	100	1.23004e-05	No	No	1.0	Cytoplasmic
00163	trmH	tRNA guanosine-2'-O-methyltransferase	No	No	100	1.23004e-05	No	No	1.0	Cytoplasmic
00963	glpB	Anaerobic glycerol-3-phosphate dehydrogenase subunit B	No	No	100	1e-05	No	No	1.0	Cytoplasmic Membrane
31495	gppA	Guanosine-5'-triphosphate,3'-diphosphate pyrophosphatase	No	No	100	1e-05	No	No	1.0	Cytoplasmic
04522	-	Toluate 1,2-dioxygenase electron transfer component	No	No	100	2.56649e-06	No	No	1.0	Cytoplasmic
05648	-	Phosphotransferase system EIIB/cysteine	No	No	100			No	1.0	Cytoplasmic Membrane
00522	artJ	ABC transporter arginine-binding protein 1	No	No	100			No	1.0	Periplasmic
05336	-	putative siderophore transport system ATP-binding protein	No	No	100			No	1.0	Cytoplasmic Membrane
03693	-	hypothetical protein	No	No	100			No	1.0	Unknown
01529	livJ	ABC-type high-affinity branched-chain amino acid transport system	No	No	100			No	1.0	Periplasmic
05236	-	hypothetical protein	No	No	100			No	1.0	Unknown
04494	-	putative acyltransferase	No	No	100			No	1.0	Cytoplasmic
04497	fliY	Cystine-binding periplasmic protein	No	No	100			No	1.0	Periplasmic
00050	recF	DNA replication and repair protein recF	No	No	100			No	1.0	Cytoplasmic
00069	aglB	6-phospho-alpha-glucosidase	No	No	100	0	No	No	1.0	Cytoplasmic
00120	-	AcrB-like protein	No	No	100			No	1.0	Cytoplasmic Membrane
03202	arbG	Beta-glucoside operon antiterminator	No	No	100			No	1.0	Cytoplasmic
03348	-	putative hydrolase	No	No	100			No	1.0	Cytoplasmic
00216	lldD	L-lactate dehydrogenase	No	No	100	0	No	No	1.0	Cytoplasmic
00623	ntrB	Nitrogen regulation protein ntrB	No	No	100			No	1.0	Cytoplasmic Membrane
03718	mlrA	HTH-type transcriptional regulator mlrA	No	No	100			No	1.0	Cytoplasmic
00410	-	putative spermidine/putrescine-binding periplasmic	No	No	100			No	1.0	Periplasmic
02139	nlpC	putative lipoprotein nlpC	No	No	100			No	1.0	Unknown
00706	dam	DNA adenine methylase	No	No	100			No	1.0	Unknown
00169	-	Chloride channel, voltage gated protein	No	No	100			No	1.0	Cytoplasmic Membrane
05234	-	AraC family transcriptional regulator	No	No	100			No	1.0	Cytoplasmic
04490	-	luciferase-like monooxygenase	No	No	100			No	1.0	Cytoplasmic
05327	-	Putative glyoxalase I, nickel isomerase	No	No	100			No	1.0	Unknown
01008	-	putative disulfide bond reductase	No	No	100			No	1.0	Cytoplasmic
04175	-	putative HTH-type transcriptional regulator	No	No	100			No	1.0	Cytoplasmic
01754	-	2-hydroxyglutaryl-CoA dehydratase	No	No	100		No	No	1.0	Cytoplasmic
03199	mdtQ	Multidrug resistance outer membrane protein mdtQ	No	No	100			No	1.0	Outer Membrane
03343	-	hypothetical protein	No	No	100			No	1.0	Cytoplasmic
04296	-	putative alpha-xylosidase	No	No	100	0	No	No	1.0	Unknown
00408	-	Metallo-beta-lactamase superfamily protein	No	No	100			No	1.0	Unknown
03708	-	GCN5-related N-acetyltransferase	No	No	100			No	1.0	Unknown
03750	-	Putative ion-transport protein	No	No	100			No	1.0	Cytoplasmic Membrane
03147	dctA	C4-dicarboxylate transport protein	No	No	100			No	1.0	Cytoplasmic Membrane
04617	-	hypothetical protein	No	No	100			No	1.0	Cytoplasmic Membrane
03408	-	MbtH-like protein	No	No	100			No	1.0	Unknown
02548	-	putative HTH-type transcriptional regulator	No	No	100			No	1.0	Cytoplasmic
05200	-	SMP-30/Gluconolaconase/LRE domain-containing protein	No	No	100			No	1.0	Unknown
00323	padC	putative phenolic acid decarboxylase	No	No	100			No	1.0	Cytoplasmic
03546	-	hypothetical protein	No	No	100			No	1.0	Cytoplasmic
04294	lacI	HTH transcriptional regulator, LacI	No	No	100			No	1.0	Cytoplasmic
02204	-	hypothetical protein	No	No	100			No	1.0	Unknown
00969	BWG_202	CinA-like protein	No	No	100			No	1.0	Unknown
01925	-	putative oxidoreductase	No	No	100			No	1.0	Cytoplasmic
05604	msgA	Virulence protein msgA	No	No	100			No	1.0	Unknown
04668	-	LysR family transcriptional regulator	No	No	100			No	1.0	Cytoplasmic
04569	-	hypothetical protein	No	No	100			No	1.0	Periplasmic
04754	ltrA	putative HTH-type transcriptional regulator ltrA	No	No	100			No	1.0	Cytoplasmic
04660	-	hypothetical protein	No	No	100			No	1.0	Cytoplasmic Membrane
04489	-	hypothetical protein	No	No	100			No	1.0	Unknown
02184	-	hypothetical protein	No	No	100			No	1.0	Unknown
02478	-	N-acetyltransferase	No	No	100			No	1.0	Cytoplasmic Membrane
03883	-	putative HTH-type transcriptional regulator	No	No	100			No	1.0	Cytoplasmic
31915	-	putative Mg2+ transporter CorA family protein	No	No	100			No	1.0	Cytoplasmic Membrane
05375	pfeA	Ferric enterobactin receptor	No	No	100			No	1.0	Outer Membrane
03560	-	putative HTH-type transcriptional regulator	No	No	100			No	1.0	Cytoplasmic
05003	-	hypothetical protein	No	No	100			No	1.0	Unknown
31618	-	PTS system protein, mannose/fructose/sorbose family, IIB component	No	No	100			No	1.0	Cytoplasmic
04616	-	putative ABC transporter ATP-binding protein	No	No	100			No	1.0	Cytoplasmic Membrane
01302	-	GCN5-related N-acetyltransferase	No	No	100			No	1.0	Cytoplasmic
05315	fbpC	Fe(3+) ions import ATP-binding protein FbpC	No	No	100			No	1.0	Cytoplasmic Membrane
05204	-	putative oxidoreductase	No	No	100			No	1.0	Periplasmic
03511	-	putative ABC transporter	No	No	100			No	1.0	Cytoplasmic Membrane
00145	pagL	Phospho-alpha-glucosidase pagL	No	No	100	0	No	No	1.0	Cytoplasmic
31520	aroE	Shikimate dehydrogenase	No	No	100			No	1.0	Cytoplasmic
03180	-	hypothetical protein	No	No	100			No	1.0	Unknown
00100	-	PEP-sugar phosphotransferase enzyme IIA subunit	No	No	100			No	1.0	Cytoplasmic
02865	-	B3/B4 domain-containing protein	No	No	100			No	1.0	Unknown
02574	hycC	Formate hydrogenlyase subunit 3	No	No	100			No	1.0	Cytoplasmic Membrane
00788	-	hypothetical protein	No	No	100			No	1.0	Cytoplasmic
31556	hydN	Electron transport protein hydN	No	No	100			No	1.0	Cytoplasmic
03929	-	Peroxidase	No	No	100			No	1.0	Periplasmic
04483	-	Amidohydrolase family protein	No	No	100			No	1.0	Cytoplasmic
00134	-	NUDIX hydrolase protein	No	No	100			No	1.0	Cytoplasmic Membrane
00866	-	putative oxidoreductase	No	No	100			No	1.0	Cytoplasmic
03189	-	Putative osmoprotectant uptake system ATP-binding protein	No	No	100			No	1.0	Cytoplasmic Membrane
03422	-	putative glutathione S-transferase	No	No	100	0	No	No	1.0	Unknown
03480	-	putative oxidoreductase	No	No	100			No	1.0	Unknown
00140	-	Zinc-type alcohol dehydrogenase-like protein	No	No	100			No	1.0	Cytoplasmic
05238	-	Oxidoreductase, 2OG-Fe(II) oxygenase family protein	No	No	100			No	1.0	Cytoplasmic
04719	nasD	Nitrate transport protein nasD	No	No	100			No	1.0	Cytoplasmic Membrane
02208	-	Putative transcriptional regulator	No	No	100			No	1.0	Cytoplasmic
04266	-	putative HTH-type transcriptional regulator	No	No	100			No	1.0	Cytoplasmic
00818	-	putative ferredoxin-like protein	No	No	100			No	1.0	Unknown
01104	-	hypothetical protein	No	No	100			No	1.0	Unknown
04326	perR	HTH-type transcriptional regulator perR	No	No	100			No	1.0	Cytoplasmic
32174	-	PRD domain-containing protein	No	No	100			No	1.0	Unknown
01279	-	Helix-turn-helix protein RpiR	No	No	100			No	1.0	Cytoplasmic Membrane
05353	trpH	Protein trpH	No	No	100			No	1.0	Cytoplasmic
02061	-	putative phosphotransferase system, lactose/cellobiose-specific IIB subunit	No	No	100			No	1.0	Unknown
03145	-	Signal transduction response regulator	No	No	100			No	1.0	Cytoplasmic
00726	-	hypothetical protein	No	No	100			No	1.0	Unknown
02471	-	fructosamine deglycase	No	No	100			No	1.0	Cytoplasmic
00072	-	hypothetical protein	No	No	100			No	1.0	Unknown
00109	-	LysR family transcriptional regulator	No	No	100			No	1.0	Cytoplasmic
00124	-	GCN5-related N-acetyltransferase	No	No	100			No	1.0	Unknown
00130	-	putative peroxidase-related protein	No	No	100			No	1.0	Unknown
00193	-	putative glycosyltransferase in waa region	No	No	100			No	1.0	Cytoplasmic
00252	pcaK	4-hydroxybenzoate transporter	No	No	100			No	1.0	Cytoplasmic Membrane
00279	-	putative cellulose synthase operon protein D	No	No	100			No	1.0	Unknown
00301	-	GCN5-related N-acetyltransferase	No	No	100			No	1.0	Cytoplasmic
00322	-	LysR family transcriptional regulator	No	No	100			No	1.0	Cytoplasmic
00345	-	HTH transcriptional regulator, GntR protein	No	No	100			No	1.0	Cytoplasmic
00363	-	LpxA-like domain-containing transferase	No	No	100			No	1.0	Unknown
00603	-	putative HTH-type transcriptional regulator	No	No	100			No	1.0	Cytoplasmic
00927	-	putative arylsulfatase regulator	No	No	100			No	1.0	Cytoplasmic
00930	-	HTH-type transcriptional regulator	No	No	100			No	1.0	Cytoplasmic
00935	-	Beta-lactamase-related protein	No	No	100			No	1.0	Unknown
00936	nudK	GDP-mannose pyrophosphatase nudK	No	No	100			No	1.0	Cytoplasmic
00947	alkB	Alpha-ketoglutarate-dependent dioxygenase alkB	No	No	100			No	1.0	Unknown
01007	-	GST-like protein	No	No	100			No	1.0	Cytoplasmic
01012	-	GCN5-related N-acetyltransferase	No	No	100			No	1.0	Unknown
01166	-	Thermostable carboxypeptidase 1	No	No	100			No	1.0	Cytoplasmic
01233	-	AraC-family transcriptional regulator	No	No	100			No	1.0	Cytoplasmic
01310	-	Sugar epimerase domain-containing protein	No	No	100			No	1.0	Cytoplasmic
01322	-	putative sn-glycerol-3-phosphate-binding periplasmic protein	No	No	100			No	1.0	Periplasmic
01373	rsd	Regulator of sigma D	No	No	100			No	1.0	Cytoplasmic
01524	-	LysR family transcriptional regulator	No	No	100			No	1.0	Cytoplasmic
01963	-	hypothetical protein	No	No	100			No	1.0	Unknown
02041	-	Aldo/keto reductase domain-containing protein	No	No	100		No	No	1.0	Cytoplasmic
02060	ulaC	putative ascorbate-specific phosphotransferase enzyme IIA component ulaC	No	No	100			No	1.0	Cytoplasmic
02065	-	putative amidohydrolase	No	No	100			No	1.0	Cytoplasmic
02115	-	branched-chain amino-acid ABC transport system periplasmic binding protein	No	No	100			No	1.0	Periplasmic
02183	-	hypothetical protein	No	No	100			No	1.0	Unknown
02196	dsbC	Thiol:disulfide interchange protein DsbC	No	No	100			No	1.0	Periplasmic
02206	kefF	Glutathione-regulated potassium-efflux system ancillary protein	No	No	100			No	1.0	Cytoplasmic
02210	-	hypothetical protein	No	No	100			No	1.0	Unknown
02219	mdtN	Multidrug resistance protein mdtN	No	No	100			No	1.0	Cytoplasmic Membrane
02365	-	putative lipoprotein	No	No	100			No	1.0	Cytoplasmic Membrane
02376	-	hypothetical protein	No	No	100			No	1.0	Unknown
02484	-	Endoribonuclease L-PSP family protein	No	No	100			No	1.0	Cytoplasmic
02524	-	putative HTH-type transcriptional regulator	No	No	100			No	1.0	Cytoplasmic Membrane
02541	hmuU	Hemin transport system permease protein HmuU	No	No	100			No	1.0	Cytoplasmic Membrane
02546	-	putative thiamin pyrophosphate enzyme	No	No	100			No	1.0	Cytoplasmic
02554	galR	HTH-type transcriptional regulator galR	No	No	100			No	1.0	Cytoplasmic
02785	-	AraC family transcriptional regulator	No	No	100			No	1.0	Cytoplasmic
02827	mug	G/U mismatch-specific DNA glycosylase	No	No	100			No	1.0	Unknown
02915	-	putative Acyl-CoA N-acyltransferase	No	No	100			No	1.0	Unknown
03035	eptA	Phosphoethanolamine transferase eptA	No	No	100			No	1.0	Cytoplasmic Membrane
03162	-	Phosphatase	No	No	100			No	1.0	Cytoplasmic
03329	hpmB	Hemolysin transporter protein hpmB	No	No	100			No	1.0	Outer Membrane
03367	rbsB	D-ribose-binding protein	No	No	100			No	1.0	Periplasmic
03368	-	putative ABC transporter	No	No	100			No	1.0	Cytoplasmic Membrane
03378	purR	HTH-type transcriptional repressor purR	No	No	100			No	1.0	Cytoplasmic
03421	glpK	Glycerol kinase	No	No	100	0	No	No	1.0	Cytoplasmic
03510	-	putative ABC transporter permease protein	No	No	100			No	1.0	Cytoplasmic Membrane
03525	-	Transcriptional regulator, LacI family	No	No	100			No	1.0	Cytoplasmic
03547	-	putative aminotransferase, class I/classII	No	No	100			No	1.0	Cytoplasmic
03565	mocC	Rhizopine catabolism protein mocC	No	No	100			No	1.0	Cytoplasmic
03576	-	hypothetical protein	No	No	100			No	1.0	Cytoplasmic
03666	-	hypothetical protein	No	No	100			No	1.0	Cytoplasmic
03692	ksdD	3-oxosteroid 1-dehydrogenase	No	No	100	0	No	No	1.0	Cytoplasmic Membrane
03717	blc	Outer membrane lipoprotein blc	No	No	100			No	1.0	Outer Membrane
03829	-	Esterase	No	No	100			No	1.0	Unknown
03833	acrD	putative aminoglycoside efflux pump	No	No	100			No	1.0	Cytoplasmic Membrane
03907	-	putative HTH-type transcriptional regulator	No	No	100			No	1.0	Cytoplasmic
04109	-	putative HTH-type transcriptional regulator	No	No	100			No	1.0	Cytoplasmic
04239	-	putative diguanylate cyclase	No	No	100	0	No	No	1.0	Cytoplasmic Membrane
04278	rafB	Raffinose permease	No	No	100			No	1.0	Cytoplasmic Membrane
04316	-	hypothetical protein	No	No	100			No	1.0	CytoplasmicMembrane
04445	xylB	Aryl-alcohol dehydrogenase	No	No	100	0	No	No	1.0	Cytoplasmic
04486	-	hypothetical protein	No	No	100			No	1.0	Unknown
04496	gluA	Glutamate transport ATP-binding protein gluA	No	No	100			No	1.0	Cytoplasmic Membrane
04574	oxyR	morphology and auto-aggregation control protein	No	No	100			No	1.0	Cytoplasmic
04637	lldD	L-lactate dehydrogenase cytochrome	No	No	100	0	No	No	1.0	Cytoplasmic
04640	-	putative TetR-family trancriptional regulatory protein	No	No	100			No	1.0	Unknown
04641	-	ABC-type transport system, permease component	No	No	100			No	1.0	Cytoplasmic Membrane
04644	-	putative ABC transporter permease protein	No	No	100			No	1.0	Cytoplasmic Membrane
04753	-	putative tautomerase	No	No	100			No	1.0	Cytoplasmic
04757	-	hypothetical protein	No	No	100			No	1.0	Cytoplasmic Membrane
04770	pmrD	Signal transduction protein pmrD	No	No	100			No	1.0	Unknown
04868	-	putative HTH-type transcriptional regulator	No	No	100			No	1.0	Cytoplasmic
04941	-	hypothetical protein	No	No	100			No	1.0	Cytoplasmic
04984	-	NodT family RND efflux system outer membrane lipoprotein	No	No	100			No	1.0	Outer Membrane
04987	-	Transcriptional regulator slyA	No	No	100			No	1.0	Cytoplasmic
04996	cycA	D-serine/D-alanine/glycine transporter	No	No	100			No	1.0	Cytoplasmic Membrane
05113	-	Oligopeptide ABC transport system ATP-binding component	No	No	100			No	1.0	Cytoplasmic Membrane
05133	-	decarboxylase family protein	No	No	100			No	1.0	Cytoplasmic
05150	nemA	N-ethylmaleimide reductase	No	No	100		No	No	1.0	Cytoplasmic
05211	-	PTS family enzyme IIA/FPr	No	No	100			No	1.0	Cytoplasmic
05219	-	Fimbrial-like protein	No	No	100			No	1.0	Extracellular
05221	-	Putative outer membrane usher protein	No	No	100			No	1.0	Outer Membrane
05332	-	RpiR family transcriptional regulator	No	No	100			No	1.0	Unknown
05334	-	Putative iron compound ABC transport system permease component	No	No	100			No	1.0	Cytoplasmic Membrane
05337	-	putative TonB-dependent receptor	No	No	100			No	1.0	Outer Membrane
05365	-	putative dehydrogenase	No	No	100			No	1.0	Unknown
05412	-	Quinone oxidoreductase PIG3	No	No	100			No	1.0	Cytoplasmic
05470	-	putative ABC transporter ATP-binding protein	No	No	100			No	1.0	Cytoplasmic Membrane
05481	-	Transcriptional regulator, GntR family	No	No	100			No	1.0	Cytoplasmic
05488	-	AraC family transcriptional regulator	No	No	100			No	1.0	Unknown
05596	-	putative oxidoreductase	No	No	100			No	1.0	Unknown
31620	rspB	Starvation-sensing protein rspB	No	No	100			No	1.0	Cytoplasmic
31635	-	S-adenosyl-L-methionine-dependent methyltransferase	No	No	100			No	1.0	Unknown
31775	acrE	Acriflavine resistance protein E	No	No	100			No	1.0	Cytoplasmic Membrane
31822	-	LysR family regulatory protein	No	No	100			No	1.0	Cytoplasmic
31956	-	putative HTH-type transcription regulator	No	No	100			No	1.0	Unknown
31984	-	Cytotoxic necrotizing domain-containing protein	No	No	100			No	1.0	Unknown
31999	-	putative HTH-type transcription regulator	No	No	100			No	1.0	Cytoplasmic Membrane
00138	-	hypothetical protein	No	No	100			No	1.0	Cytoplasmic Membrane
01477	-	Type VI secretion system domain-containing protein	No	No	100			No	1.0	Unknown
05205	-	LysR family transcriptional regulator	No	No	100			No	1.0	Cytoplasmic
04950	betI	HTH-type transcriptional regulator betI	No	No	100			No	1.0	Cytoplasmic
03391	-	plasmid stabilization system, cytotoxic translational repressor protein	No	No	100			No	1.0	Unknown
00939	-	hypothetical protein	No	No	100			No	1.0	Unknown
01086	-	putative excinuclease ABC	No	No	100			No	1.0	Cytoplasmic
05476	-	Lambda repressor-like, DNA-binding domain-containing protein	No	No	100			No	1.0	Cytoplasmic
05128	-	LysR family transcriptional regulator	No	No	100			No	1.0	Cytoplasmic
04598	-	taurine ABC superfamily ATP binding cassette transporter, binding protein	No	No	100			No	1.0	Unknown
04602	czcR	HTH-type transcriptional regulator czcR	No	No	100			No	1.0	Cytoplasmic
00141	-	hypothetical protein	No	No	100			No	1.0	Unknown
31592	-	GCN5-related N-acetyltransferase	No	No	100			No	1.0	Unknown
05012	malI	Maltose regulon regulatory protein malI	No	No	100			No	1.0	Cytoplasmic
04448	-	putative LpxA-like enzyme	No	No	100			No	1.0	Cytoplasmic
04447	rimL	Ribosomal-protein-serine acetyltransferase	No	No	100			No	1.0	Cytoplasmic Membrane
04722	nasR	Nitrate regulatory protein	No	No	100			No	1.0	Cytoplasmic
03292	-	Inner membrane transporter	No	No	100			No	1.0	Cytoplasmic Membrane
31815	-	aldehyde dehydrogenase domain-containing protein	No	No	100			No	1.0	Cytoplasmic
04867	-	hypothetical protein	No	No	100			No	1.0	Unknown
31551	-	LysR family transcriptional regulator	No	No	100			No	1.0	Cytoplasmic
02522	-	hypothetical protein	No	No	100			No	1.0	Unknown
03146	-	LuxR family transcriptional regulator	No	No	100			No	1.0	Cytoplasmic
05245	-	Putative prolyl endopeptidase	No	No	100			No	1.0	Unknown
00680	gntX	Protein gntX	No	No	100			No	1.0	Cytoplasmic
00144	-	RpiR family transcriptional regulator protein	No	No	100			No	1.0	Unknown
03424	-	putative HTH-type transcriptional regulator	No	No	100			No	1.0	Cytoplasmic
00129	-	50S ribosomal protein L21	No	No	100			No	1.0	Unknown
04436	-	hypothetical protein	No	No	100			No	1.0	Cytoplasmic
03380	-	putative MFS general substrate transporter	No	No	100			No	1.0	Cytoplasmic Membrane
03360	-	hypothetical protein	No	No	100			No	1.0	Unknown
01518	-	LysR family transcriptional regulator protein	No	No	100			No	1.0	Cytoplasmic
04642	ltrA	putative HTH-type transcriptional regulator ltrA	No	No	100			No	1.0	Cytoplasmic
00613	-	PilT domain-containing protein	No	No	100			No	1.0	Unknown
03761	-	putative HTH-type transcriptional regulator	No	No	100			No	1.0	Unknown
31608	-	putative lipoprotein	No	No	100			No	1.0	Unknown
02736	-	alanine racemase domain-containing protein	No	No	100			No	1.0	Cytoplasmic
05196	-	putative CoA transferase	No	No	100			No	1.0	Cytoplasmic
04988	-	LysR family transcriptional regulator	No	No	100			No	1.0	Cytoplasmic
02123	-	Amino acid ABC superfamily ATP binding cassette transporter, ABC protein	No	No	100			No	1.0	Cytoplasmic Membrane
01539	-	Proteasome subunit alpha/beta domain-containing protein	No	No	100			No	1.0	Unknown
05303	-	putative subunit of heme lyase	No	No	100			No	1.0	Cytoplasmic Membrane
02211	-	hypothetical protein	No	No	100			No	1.0	Unknown
01262	-	hypothetical protein	No	No	100			No	1.0	Cytoplasmic
01683	-	LysR family transcriptional regulator	No	No	100			No	1.0	Cytoplasmic
02758	-	putative HTH-type transcriptional regulator	No	No	100			No	1.0	Cytoplasmic
01258	-	GCN5-related N-acetyltransferase	No	No	100			No	1.0	Cytoplasmic
04741	-	putative HTH-type transcriptional regulator	No	No	100			No	1.0	Cytoplasmic
04764	-	hypothetical protein	No	No	100			No	1.0	Cytoplasmic Membrane
04402	rtn	Protein rtn	No	No	100			No	1.0	Cytoplasmic Membrane
03721	-	putative flavin-containing monoamine oxidase AofH	No	No	100			No	1.0	Cytoplasmic Membrane
04430	-	putative transporter protein	No	No	100			No	1.0	Cytoplasmic Membrane
03689	-	hypothetical protein	No	No	100			No	1.0	Cytoplasmic
01525	braG	High-affinity branched-chain amino acid transport ATP-binding protein braG	No	No	100			No	1.0	Cytoplasmic Membrane
04638	mdtB	Multidrug resistance protein mdtB	No	No	100			No	1.0	Cytoplasmic Membrane
02765	-	Thioredoxin-like fold domain-containing protein	No	No	100			No	1.0	Unknown
02034	-	YbaK/aminoacyl-tRNA synthetase-associated domain-containing protein	No	No	100			No	1.0	Cytoplasmic
31765	-	reductase SDR family protein	No	No	100			No	1.0	Cytoplasmic
00113	-	putative 6-phosphogluconate dehydrogenase	No	No	100			No	1.0	Cytoplasmic
02480	-	HTH-type transcriptional regulator	No	No	100			No	1.0	Cytoplasmic
00686	-	hypothetical protein	No	No	100			No	1.0	Cytoplasmic
05382	-	putative symporter	No	No	100			No	1.0	Cytoplasmic Membrane
00359	-	Sodium/bile acid symporter family protein	No	No	100			No	1.0	Cytoplasmic Membrane
02215	-	PTR2/POT transporter family protein	No	No	100			No	1.0	Cytoplasmic Membrane
05475	-	TIM barrel domain-containing protein	No	No	100			No	1.0	Cytoplasmic
02557	-	Cellobiose permease IIC component	No	No	100			No	1.0	Cytoplasmic Membrane
31923	artI	Putative ABC transporter arginine-binding protein 2	No	No	100			No	1.0	Periplasmic
03604	qmcA	Protein qmcA	No	No	100			No	1.0	Unknown
03720	-	putative oxidoreductase	No	No	100			No	1.0	Cytoplasmic
05663	-	Putative NAD(P)H nitroreductase	No	No	100			No	1.0	Cytoplasmic
04614	-	hypothetical protein	No	No	100			No	1.0	Unknown
31583	-	putative ABC transporter	No	No	100			No	1.0	Cytoplasmic Membrane
00112	galD	4-oxalomesaconic acid tautomerase	No	No	100		No	No	1.0	Cytoplasmic
00078	-	GCN5-related N-acetyltransferase	No	No	100			No	1.0	Unknown
03354	rnk	Regulator of nucleoside diphosphate kinase	No	No	100			No	1.0	Cytoplasmic
04989	-	Auxin-induced protein	No	No	100			No	1.0	Cytoplasmic
02975	aaeA	p-hydroxybenzoic acid efflux pump subunit aaeA	No	No	100			No	1.0	Cytoplasmic Membrane
02973	aaeR	HTH-type transcriptional activator aaeR	No	No	100			No	1.0	Cytoplasmic
01885	-	Alpha-N-arabinofuranosidase 2	No	No	100			No	1.0	Unknown
05037	abgR	HTH-type transcriptional regulator abgR	No	No	100			No	1.0	Cytoplasmic
00352	aceK	Isocitrate dehydrogenase kinase/phosphatase	No	No	100			No	1.0	Cytoplasmic
02300	pduW	putative propionate kinase	No	No	100			No	1.0	Cytoplasmic
00125	-	TetR-like transcription regulator	No	No	100			No	1.0	Cytoplasmic Membrane
04773	-	Putative quinone oxidoreductase	No	No	100			No	1.0	Cytoplasmic
04774	-	putative regulatory protein TetR	No	No	100			No	1.0	Cytoplasmic
03884	acyP	Acylphosphatase	No	No	100	0	No	No	1.0	Cytoplasmic
03835	aegA	Protein aegA	No	No	100			No	1.0	Cytoplasmic
05317	-	ABC transporter, periplasmic binding protein	No	No	100			No	1.0	Unknown
00540	aidB	Protein aidB	No	No	100			No	1.0	Cytoplasmic
03142	alkA	DNA-3-methyladenine glycosylase 2	No	No	100			No	1.0	Unknown
02069	-	LysR family transcriptional regulator	No	No	100			No	1.0	Cytoplasmic
03166	-	Sugar-binding domain-containing protein	No	No	100			No	1.0	Unknown
32135	ampG	beta-lactamase induction signal transducer AmpG	No	No	100			No	1.0	Cytoplasmic Membrane
02101	ampH	Penicillin-binding protein ampH	No	No	100			No	1.0	Periplasmic
31897	amyA	Cytoplasmic alpha-amylase	No	No	100			No	1.0	Cytoplasmic
01959	apaH	Bis(5'-nucleosyl)-tetraphosphatase, symmetrical	No	No	100		No	No	1.0	Cytoplasmic
00949	apbE	Thiamine biosynthesis lipoprotein apbE	No	No	100			No	1.0	Unknown
04229	aqpZ	Aquaporin Z	No	No	100			No	1.0	Cytoplasmic Membrane
31627	-	SMP-30/Gluconolaconase/LRE domain-containing protein	No	No	100			No	1.0	Cytoplasmic
01642	araF	L-arabinose-binding periplasmic protein	No	No	100			No	1.0	Periplasmic
01641	araG	Arabinose import ATP-binding protein araG	No	No	100			No	1.0	Cytoplasmic Membrane
31778	argR	arginine repressor	No	No	100			No	1.0	Cytoplasmic
01017	argT	Lysine-arginine-ornithine-binding periplasmic protein	No	No	100			No	1.0	Periplasmic
03504	-	putative extracellular solute-binding protein	No	No	100			No	1.0	Periplasmic
31976	aroH	Phospho-2-dehydro-3-deoxyheptonate aldolase, Trp-sensitive	No	No	100			No	1.0	Cytoplasmic
02212	arsR	Arsenical resistance operon repressor	No	No	100			No	1.0	Unknown
04242	artP	Arginine transport ATP-binding protein artP	No	No	100			No	1.0	Cytoplasmic Membrane
31549	ascG	HTH-type transcriptional regulator ascG	No	No	100			No	1.0	Cytoplasmic
00014	asnC	Regulatory protein asnC	No	No	100			No	1.0	Cytoplasmic
03498	atsB	Anaerobic sulfatase-maturating enzyme	No	No	100			No	1.0	Cytoplasmic
01764	-	LysR family transcriptional regulator	No	No	100			No	1.0	Cytoplasmic Membrane
04981	azoR	FMN-dependent NADH-azoreductase	No	No	100			No	1.0	Cytoplasmic
04098	azoR4	FMN-dependent NADH-azoreductase 4	No	No	100			No	1.0	Cytoplasmic
03153	baeR	Transcriptional regulatory protein baeR	No	No	100			No	1.0	Cytoplasmic
03034	basR	Transcriptional regulatory protein basR	No	No	100			No	1.0	Cytoplasmic
03033	basS	Sensor protein BasS	No	No	100			No	1.0	Cytoplasmic Membrane
04395	bcr	Bicyclomycin resistance protein	No	No	100			No	1.0	Cytoplasmic Membrane
00277	bcsB	Cyclic di-GMP-binding protein	No	No	100			No	1.0	Cytoplasmic Membrane
00278	bcsC	Cellulose synthase operon protein C	No	No	100			No	1.0	Unknown
00288	bcsZ	Endoglucanase	No	No	100			No	1.0	Extracellular
03427	betT	High-affinity choline transport protein	No	No	100			No	1.0	Cytoplasmic Membrane
02035	bgIJ	Transcriptional activator protein BglJ	No	No	100			No	1.0	Cytoplasmic
00510	blc	Outer membrane lipoprotein blc	No	No	100			No	1.0	Outer Membrane
04666	btuC	Vitamin B12 import system permease protein BtuC	No	No	100			No	1.0	Cytoplasmic Membrane
04663	btuD	Vitamin B12 import ATP-binding protein btuD	No	No	100			No	1.0	Cytoplasmic Membrane
01820	btuF	Vitamin B12-binding protein	No	No	100			No	1.0	Unknown
31570	zntA	Lead, cadmium, zinc and mercury-transporting ATPase	No	No	100			No	1.0	Cytoplasmic Membrane
03571	cadB	putative cadaverine/lysine antiporter	No	No	100			No	1.0	Cytoplasmic Membrane
02326	cbiC	Cobalt-precorrin-8X methylmutase	No	No	100			No	1.0	Unknown
31874	cbiE	putative cobalt-precorrin-6Y C(5)-methyltransferase	No	No	100			No	1.0	Cytoplasmic
02331	cbiG	Protein cbiG	No	No	100			No	1.0	Cytoplasmic Membrane
02339	cbiO	Cobalt import ATP-binding protein CbiO	No	No	100			No	1.0	Cytoplasmic Membrane
02329	cbiT	putative cobalt-precorrin-6Y C(15)-methyltransferase	No	No	100			No	1.0	Cytoplasmic
04777	cbl	HTH-type transcriptional regulator cbl	No	No	100			No	1.0	Cytoplasmic
02808	cca	Multifunctional CCA protein	No	No	100			No	1.0	Cytoplasmic
05310	ccmA	Cytochrome c biogenesis ATP-binding export protein CcmA	No	No	100			No	1.0	Cytoplasmic Membrane
05302	-	putative subunit of heme lyase	No	No	100			No	1.0	Cytoplasmic Membrane
05203	-	putative sugar diacid utilization regulator	No	No	100			No	1.0	Cytoplasmic
05383	cedA	Cell division activator cedA	No	No	100			No	1.0	Unknown
31550	-	PEP-sugar phosphotransferase enzyme IIB subunit	No	No	100			No	1.0	Cytoplasmic
01281	celA	Cellobiose-specific phosphotransferase enzyme IIB component	No	No	100			No	1.0	Cytoplasmic
05389	chbC	N,N'-diacetylchitobiose permease IIC component	No	No	100			No	1.0	Cytoplasmic Membrane
01283	-	Phosphotransferase system, lactose/cellobiose IIC component	No	No	100			No	1.0	Cytoplasmic Membrane
01457	chaB	Cation transport regulator chaB	No	No	100			No	1.0	Unknown
31970	chaC	cation transport regulator	No	No	100			No	1.0	Cytoplasmic Membrane
05388	chbA	N,N'-diacetylchitobiose-specific phosphotransferase enzyme IIA component	No	No	100			No	1.0	Cytoplasmic
00101	-	PEP-sugar phosphotransferase enzyme IIC subunit	No	No	100			No	1.0	Cytoplasmic Membrane
02033	celB	Cellobiose permease IIC component	No	No	100			No	1.0	Cytoplasmic Membrane
05387	chbR	HTH-type transcriptional regulator chbR	No	No	100			No	1.0	Cytoplasmic
01951	citA	Sensor histidine kinase CitA	No	No	100			No	1.0	Cytoplasmic Membrane
01952	citB	Transcriptional regulatory protein CitB	No	No	100			No	1.0	Cytoplasmic
01823	clcA	H(+)/Cl(-) exchange transporter ClcA	No	No	100			No	1.0	Cytoplasmic Membrane
01162	clcB	Voltage-gated ClC-type chloride channel clcB	No	No	100			No	1.0	Cytoplasmic Membrane
04689	cls	Cardiolipin synthase	No	No	100			No	1.0	Cytoplasmic Membrane
01630	cmoA	tRNA (cmo5U34)-methyltransferase	No	No	100			No	1.0	Cytoplasmic
01631	cmoB	tRNA (mo5U34)-methyltransferase	No	No	100			No	1.0	Cytoplasmic
04424	cnu	OriC-binding nucleoid-associated protein	No	No	100			No	1.0	Unknown
31489	npdA	NAD-dependent deacetylase	No	No	100			No	1.0	Cytoplasmic
32133	cof	HMP-PP phosphatase	No	No	100			No	1.0	Cytoplasmic
04900	-	putative HTH-type transcriptional regulator	No	No	100			No	1.0	Cytoplasmic
01715	corA	Magnesium transport protein corA	No	No	100			No	1.0	Cytoplasmic Membrane
01324	-	Metallo-dependent phosphatase	No	No	100			No	1.0	Cytoplasmic
02192	-	hypothetical protein	No	No	100			No	1.0	Cytoplasmic
02000	creB	Transcriptional regulatory protein creB	No	No	100			No	1.0	Cytoplasmic
02345	-	putative sufE-like protein	No	No	100			No	1.0	Cytoplasmic
02734	-	putative HTH-type transcriptional regulator	No	No	100			No	1.0	Cytoplasmic
02905	csiD	Protein csiD	No	No	100			No	1.0	Unknown
02910	-	putative HTH-type transcriptional regulator	No	No	100			No	1.0	Cytoplasmic
02964	Acsr	RNase E specificity factor CsrD	No	No	100			No	1.0	Cytoplasmic Membrane
01866	cueO	Blue copper oxidase cueO	No	No	100			No	1.0	Periplasmic
03606	cueR	HTH-type transcriptional regulator CueR	No	No	100			No	1.0	Cytoplasmic
04479	-	Putative NADP-dependent oxidoreductase	No	No	100			No	1.0	Cytoplasmic
03715	cusA	Cation efflux system protein cusA	No	No	100			No	1.0	Cytoplasmic Membrane
03714	cusB	Cation efflux system protein cusB	No	No	100			No	1.0	Unknown
03712	cusC	Cation efflux system protein cusC	No	No	100			No	1.0	Outer Membrane
01708	cyaY	Protein cyaY	No	No	100			No	1.0	Cytoplasmic
03742	cynR	HTH-type transcriptional regulator cynR	No	No	100			No	1.0	Cytoplasmic
04391	allS	HTH-type transcriptional activator AllS	No	No	100			No	1.0	Cytoplasmic
03744	cynX	Cyanate transport protein cynX	No	No	100			No	1.0	Cytoplasmic Membrane
03544	cysA	Sulfate/thiosulfate import ATP-binding protein cysA	No	No	100			No	1.0	Cytoplasmic Membrane
03541	cysP	Thiosulfate-binding protein	No	No	100			No	1.0	Periplasmic
03542	cysU	Sulfate transport system permease protein cysT	No	No	100			No	1.0	Cytoplasmic Membrane
03543	cysW	Sulfate transport system permease protein cysW	No	No	100			No	1.0	Cytoplasmic Membrane
03555	cysZ	Protein cysZ	No	No	100			No	1.0	Cytoplasmic Membrane
01146	dcp	Peptidyl-dipeptidase dcp	No	No	100			No	1.0	Cytoplasmic
02314	ddrA	Diol dehydratase-reactivating factor alpha subunit	No	No	100			No	1.0	Cytoplasmic
32006	-	putative oxidoreductase	No	No	100			No	1.0	Unknown
00381	dinF	DNA-damage-inducible protein F	No	No	100			No	1.0	Cytoplasmic Membrane
02779	dkgA	2,5-diketo-D-gluconic acid reductase A	No	No	100	0	No	No	1.0	Cytoplasmic
02944	dkgB	2,5-diketo-D-gluconic acid reductase B	No	No	100	0	No	No	1.0	Cytoplasmic
03897	-	putative HTH-type transcriptional regulator	No	No	100			No	1.0	Unknown
01161	dmsD	Twin-arginine leader-binding protein dmsD	No	No	100			No	1.0	Cytoplasmic Membrane
01980	dnaJ	Chaperone protein dnaJ	No	No	100			No	1.0	Cytoplasmic
04174	dpaL	Diaminopropionate ammonia-lyase	No	No	100		No	No	1.0	Cytoplasmic
00782	smf	Protein smf	No	No	100			No	1.0	Unknown
05304	dsbE	Thiol:disulfide interchange protein dsbE	No	No	100			No	1.0	Cytoplasmic Membrane
03358	dsbG	Thiol:disulfide interchange protein dsbG	No	No	100			No	1.0	Periplasmic
31737	dsdC	HTH-type transcriptional regulator dsdC	No	No	100			No	1.0	Cytoplasmic
00617	dtd	D-tyrosyl-tRNA(Tyr) deacylase	No	No	100			No	1.0	Unknown
04837	dcm	DNA-cytosine methyltransferase	No	No	100			No	1.0	Cytoplasmic
02130	matB	fimbrillin matB	No	No	100			No	1.0	Periplasmic
02128	-	hypothetical protein	No	No	100			No	1.0	Unknown
03928	-	peptidase M75 family protein	No	No	100			No	1.0	Periplasmic
04643	-	putative ABC transporter substrate-binding lipoprotein	No	No	100			No	1.0	Cytoplasmic Membrane
00979	elaA	Protein elaA	No	No	100			No	1.0	Cytoplasmic
31576	emrA	Multidrug resistance protein A	No	No	100			No	1.0	Cytoplasmic Membrane
02729	endA	Endonuclease-1	No	No	100			No	1.0	Periplasmic
02950	envR	putative acrEF/envCD operon repressor	No	No	100			No	1.0	Cytoplasmic
00506	-	putative kamA family protein	No	No	100			No	1.0	Cytoplasmic
31562	eptB	Phosphoethanolamine transferase eptB	No	No	100			No	1.0	Cytoplasmic Membrane
04778	-	hypothetical protein	No	No	100			No	1.0	Unknown
03850	eutG	Ethanolamine utilization protein eutG	No	No	100			No	1.0	Cytoplasmic Membrane
03849	eutJ	Ethanolamine utilization protein eutJ	No	No	100			No	1.0	Cytoplasmic
03533	eutK	Ethanolamine utilization protein eutK	No	No	100			No	1.0	Unknown
03847	eutN	Ethanolamine utilization protein eutN	No	No	100			No	1.0	Unknown
02301	pduV	Propanediol utilization protein pduV	No	No	100			No	1.0	Cytoplasmic Membrane
03841	eutS	Ethanolamine utilization protein eutS	No	No	100			No	1.0	Unknown
01604	exoX	Exodeoxyribonuclease 10	No	No	100			No	1.0	Cytoplasmic
03221	-	putative MFS general substrate transporter	No	No	100			No	1.0	Cytoplasmic Membrane
04295	exuT	Hexuronate transporter	No	No	100			No	1.0	Cytoplasmic Membrane
05201	-	Major facilitator family transporter	No	No	100			No	1.0	Cytoplasmic Membrane
04324	-	short-chain type dehydrogenase/reductase	No	No	100			No	1.0	Cytoplasmic
02759	-	Glucose/ribitol dehydrogenase family protein	No	No	100			No	1.0	Cytoplasmic
00551	fabR	HTH-type transcriptional repressor fabR	No	No	100			No	1.0	Cytoplasmic
02863	fadH	2,4-dienoyl-CoA reductase [NADPH]	No	No	100	0	No	No	1.0	Cytoplasmic
03670	fadM	Long-chain acyl-CoA thioesterase FadM	No	No	100			No	1.0	Cytoplasmic
04506	-	putative ABC transporter substrate binding protein	No	No	100			No	1.0	Periplasmic
00607	fdhD	Protein fdhD	No	No	100			No	1.0	Cytoplasmic
04529	fdnI	Formate dehydrogenase, nitrate-inducible, cytochrome b556(fdn) subunit	No	No	100			No	1.0	Cytoplasmic Membrane
03509	-	putative periplasmic binding protein	No	No	100			No	1.0	Unknown
00683	feoC	Ferrous iron transport protein C	No	No	100			No	1.0	Unknown
03410	fepA	Ferrienterobactin receptor	No	No	100			No	1.0	Outer Membrane
03401	fepB	Ferrienterobactin-binding periplasmic protein	No	No	100			No	1.0	Periplasmic
03406	fepC	Ferric enterobactin transport ATP-binding protein fepC	No	No	100			No	1.0	Cytoplasmic Membrane
03603	-	putative ABC transporter ATP-binding protein	No	No	100			No	1.0	Cytoplasmic Membrane
01827	fhuC	Iron(3+)-hydroxamate import ATP-binding protein fhuC	No	No	100			No	1.0	Cytoplasmic Membrane
01826	fhuD	Iron(3+)-hydroxamate-binding protein fhuD	No	No	100			No	1.0	Periplasmic
00719	fic	putative adenosine monophosphate-protein transferase fic	No	No	100			No	1.0	Cytoplasmic
00582	fieF	Cation-efflux pump fieF	No	No	100			No	1.0	Cytoplasmic Membrane
02230	fim	Fimbrial subunit type 1	No	No	100			No	1.0	Extracellular
02232	fimB	Type 1 fimbriae regulatory protein fimB	No	No	100			No	1.0	Cytoplasmic
31603	fimC	Chaperone protein fimC	No	No	100			No	1.0	Periplasmic
02227	fimD	Outer membrane usher protein fimD	No	No	100			No	1.0	Outer Membrane
02226	fimF	Protein fimF	No	No	100			No	1.0	Extracellular
02225	fimG	Protein fimG	No	No	100			No	1.0	Extracellular
02224	fimH	Protein fimH	No	No	100			No	1.0	Unknown
02229	fimI	Fimbrin-like protein fimI	No	No	100			No	1.0	Extracellular
02951	fis	DNA-binding protein fis	No	No	100			No	1.0	Cytoplasmic
01972	fkpB	FKBP-type 16 kDa peptidyl-prolyl cis-trans isomerase	No	No	100		No	No	1.0	Cytoplasmic
02194	fldB	Flavodoxin-2	No	No	100			No	1.0	Unknown
01763	fosA	Glutathione transferase fosA	No	No	100	0	No	No	1.0	Cytoplasmic
03612	fsr	Fosmidomycin resistance protein	No	No	100			No	1.0	Cytoplasmic Membrane
02782	sufI	Protein sufI	No	No	100			No	1.0	Periplasmic
02355	fucP	L-fucose-proton symporter	No	No	100			No	1.0	Cytoplasmic Membrane
00110	-	putative GlcNAc-PI de-N-acetylase	No	No	100	0	No	No	1.0	Cytoplasmic
02273	galR	HTH-type transcriptional regulator galR	No	No	100			No	1.0	Cytoplasmic
31879	galR	HTH-type transcriptional regulator GalR	No	No	100			No	1.0	Cytoplasmic
03644	ganB	Arabinogalactan endo-1,4-beta-galactosidase	No	No	100			No	1.0	Unknown
01074	garP	putative galactarate transporter	No	No	100			No	1.0	Cytoplasmic Membrane
02348	gcvA	Glycine cleavage system transcriptional activator	No	No	100			No	1.0	Cytoplasmic
05350	-	LysR family transcriptional regulator	No	No	100			No	1.0	Cytoplasmic
04761	gcvA	Glycine cleavage system transcriptional activator	No	No	100			No	1.0	Cytoplasmic
05411	gdhA	NADP-specific glutamate dehydrogenase	No	No	100	0	No	No	1.0	Unknown
00828	glnB	Nitrogen regulatory protein P-II	No	No	100			No	1.0	Cytoplasmic Membrane
02805	glnE	Glutamate-ammonia-ligase adenylyltransferase	No	No	100		No	No	1.0	Cytoplasmic
02122	-	Amino acid ABC superfamily ATP binding cassette transporter, binding protein	No	No	100			No	1.0	Periplasmic
03662	glnK	Nitrogen regulatory protein P-II 2	No	No	100			No	1.0	Cytoplasmic Membrane
04312	glnQ	Glutamine transport ATP-binding protein glnQ	No	No	100			No	1.0	Cytoplasmic Membrane
00672	glpG	Rhomboid protease glpG	No	No	100			No	1.0	Cytoplasmic Membrane
00827	-	signal transduction response regulator protein	No	No	100			No	1.0	Cytoplasmic
01929	-	putative HTH-type transcriptional regulator	No	No	100			No	1.0	Cytoplasmic
03328	gltL	Glutamate/aspartate transport ATP-binding protein gltL	No	No	100			No	1.0	Cytoplasmic Membrane
05243	-	LysR family transcriptional regulator	No	No	100			No	1.0	Cytoplasmic Membrane
05209	aglB	6-phospho-alpha-glucosidase	No	No	100	0	No	No	1.0	Cytoplasmic
02188	-	hypothetical protein	No	No	100			No	1.0	Cytoplasmic
00136	-	AraC family transcriptional regulator	No	No	100			No	1.0	Cytoplasmic
01080	diaA	DnaA initiator-associating protein diaA	No	No	100			No	1.0	Cytoplasmic
03752	-	putative oxidoreductase	No	No	100			No	1.0	Cytoplasmic
00211	grxC	Glutaredoxin-3	No	No	100			No	1.0	Unknown
31924	gsiB	Glutathione-binding protein gsiB	No	No	100			No	1.0	Periplasmic
01838	pulE	General secretion pathway protein E	No	No	100			No	1.0	Cytoplasmic
01840	pulG	General secretion pathway protein G	No	No	100			No	1.0	Cytoplasmic Membrane
01842	pulI	General secretion pathway protein I	No	No	100			No	1.0	Cytoplasmic Membrane
01843	pulJ	General secretion pathway protein J	No	No	100			No	1.0	Cytoplasmic Membrane
01845	-	General secretion pathway protein L	No	No	100			No	1.0	Unknown
04498	-	putative GST-like protein	No	No	100			No	1.0	Cytoplasmic
31998	gstB	Glutathione S-transferase GstB	No	No	100	0	No	No	1.0	Cytoplasmic
04231	hcp	Hydroxylamine reductase	No	No	100			No	1.0	Cytoplasmic
04232	hcr	NADH oxidoreductase hcr	No	No	100			No	1.0	Cytoplasmic
03495	-	Histone deacetylase superfamily protein	No	No	100			No	1.0	Cytoplasmic
01703	hemY	Protein hemY	No	No	100			No	1.0	Cytoplasmic Membrane
04865	hflD	high frequency lysogenization protein hflD	No	No	100			No	1.0	Unknown
32124	hha	hemolysin expression-modulating protein Hha	No	No	100			No	1.0	Unknown
05225	-	putative DNA-binding transcriptional regulator HipB	No	No	100			No	1.0	Unknown
01016	hisJ	Histidine-binding periplasmic protein	No	No	100			No	1.0	Periplasmic
01013	hisP	Histidine transport ATP-binding protein hisP	No	No	100			No	1.0	Cytoplasmic Membrane
02543	hmuS	Hemin transport protein HmuS	No	No	100			No	1.0	Cytoplasmic
02542	hmuT	Hemin-binding periplasmic protein HmuT	No	No	100			No	1.0	Cytoplasmic Membrane
02540	hmuV	Hemin import ATP-binding protein hmuV	No	No	100			No	1.0	Cytoplasmic Membrane
01890	-	putative protein transporter	No	No	100			No	1.0	Cytoplasmic
02500	-	4-hydroxyphenylacetate catabolism regulatory protein	No	No	100			No	1.0	Cytoplasmic
02501	hpaB	4-hydroxyphenylacetate 3-monooxygenase oxygenase component	No	No	100			No	1.0	Cytoplasmic
02502	hpaC	4-hydroxyphenylacetate 3-monooxygenase reductase component	No	No	100			No	1.0	Unknown
02490	hpcR	Homoprotocatechuate degradative operon repressor	No	No	100			No	1.0	Cytoplasmic
01849	hrpB	ATP-dependent RNA helicase hrpB	No	No	100			No	1.0	Cytoplasmic Membrane
00848	hscB	Co-chaperone protein hscB	No	No	100			No	1.0	Cytoplasmic
00578	hslU	ATP-dependent hsl protease ATP-binding subunit hslU	No	No	100			No	1.0	Cytoplasmic
00577	hslV	ATP-dependent protease hslV	No	No	100			No	1.0	Cytoplasmic
32123	htpG	chaperone protein HtpG	No	No	100			No	1.0	Cytoplasmic
03020	hutC	Histidine utilization repressor	No	No	100			No	1.0	Cytoplasmic
02573	hycB	Formate hydrogenlyase subunit 2	No	No	100			No	1.0	Cytoplasmic
02576	hycE	Formate hydrogenlyase subunit 5	No	No	100			No	1.0	Cytoplasmic
02577	hycF	Formate hydrogenlyase subunit 6	No	No	100			No	1.0	Cytoplasmic
02580	hycI	Hydrogenase 3 maturation protease	No	No	100			No	1.0	Unknown
02565	hypE	Hydrogenase isoenzymes formation protein hypE	No	No	100			No	1.0	Cytoplasmic
31864	hypF	Carbamoyltransferase hypF	No	No	100			No	1.0	Cytoplasmic
05482	hyuE	Hydantoin racemase	No	No	100		No	No	1.0	Unknown
00063	ibpA	Small heat shock protein ibpA	No	No	100			No	1.0	Cytoplasmic
00064	ibpB	Small heat shock protein ibpB	No	No	100			No	1.0	Cytoplasmic
02166	iciA	Chromosome initiation inhibitor	No	No	100			No	1.0	Cytoplasmic
00353	iclR	Acetate operon repressor	No	No	100			No	1.0	Cytoplasmic
03481	-	Xylose isomerase-like, TIM barrel domain-containing protein	No	No	100			No	1.0	Cytoplasmic
32242	-	Type II secretion system protein E	No	No	100			No	1.0	Cytoplasmic
04902	-	TonB-dependent siderophore receptor	No	No	100			No	1.0	Outer Membrane
02265	-	hypothetical protein	No	No	100			No	1.0	Unknown
03296	kdpB	Potassium-transporting ATPase B chain	No	No	100			No	1.0	Cytoplasmic Membrane
03299	kdpE	KDP operon transcriptional regulatory protein kdpE	No	No	100			No	1.0	Cytoplasmic
00731	kefB	Glutathione-regulated potassium-efflux system ancillary protein kefB	No	No	100			No	1.0	Cytoplasmic Membrane
01961	kefC	Glutathione-regulated potassium-efflux system protein kefC	No	No	100			No	1.0	Cytoplasmic Membrane
01962	kefF	Glutathione-regulated potassium-efflux system ancillary protein kefF	No	No	100			No	1.0	Cytoplasmic
00730	kefG	Glutathione-regulated potassium-efflux system ancillary protein kefG	No	No	100			No	1.0	Cytoplasmic
32128	malK	maltose/maltodextrin import ATP-binding protein MalK	No	No	100			No	1.0	Cytoplasmic Membrane
03432	-	putative extracellular solute-binding protein, family 5	No	No	100			No	1.0	Periplasmic
00374	lamB2	Maltoporin 2	No	No	100			No	1.0	Outer Membrane
00099	-	Maltoporin-like protein	No	No	100			No	1.0	Outer Membrane
32159	-	tRNA/rRNA methyltransferase LasT	No	No	100			No	1.0	Cytoplasmic
01919	leuO	putative HTH-type transcriptional regulator leuO	No	No	100			No	1.0	Cytoplasmic
02270	licC	Lichenan permease IIC component	No	No	100			No	1.0	Cytoplasmic Membrane
01274	-	phosphoenolpyruvate-dependent sugar phosphotransferase system EIIA 2	No	No	100			No	1.0	Cytoplasmic
00167	ligB	DNA ligase B	No	No	100			No	1.0	Cytoplasmic Membrane
02119	-	branched-chain amino acid transport ATP-binding protein	No	No	100			No	1.0	Unknown
00643	livG	High-affinity branched-chain amino acid transport ATP-binding protein livG	No	No	100			No	1.0	Cytoplasmic
02118	-	branched-chain amino acid transport ATP-binding protein	No	No	100			No	1.0	Cytoplasmic
04725	livJ	Leu/Ile/Val-binding protein	No	No	100			No	1.0	Periplasmic
00217	lldR	Putative L-lactate dehydrogenase operon regulatory protein	No	No	100			No	1.0	Cytoplasmic
05220	lpfB	Chaperone protein lpfB	No	No	100			No	1.0	Periplasmic
04707	-	putative HTH-type transcriptional regulator	No	No	100			No	1.0	Cytoplasmic
02860	lsrA	Autoinducer 2 import ATP-binding protein LsrA	No	No	100			No	1.0	Cytoplasmic Membrane
02857	lsrB	Autoinducer 2-binding protein lsrB	No	No	100			No	1.0	Periplasmic
02861	lsrR	Transcriptional regulator lsrR	No	No	100			No	1.0	Unknown
01969	ltrA	putative HTH-type transcriptional regulator ltrA	No	No	100			No	1.0	Cytoplasmic
02266	lysR	Transcriptional activator protein lysR	No	No	100			No	1.0	Cytoplasmic
04924	-	Maf-like protein	No	No	100			No	1.0	Cytoplasmic
03645	ganQ	Putative arabinogalactan oligomer transport system permease protein ganQ	No	No	100			No	1.0	Cytoplasmic Membrane
00372	malE	Maltose-binding periplasmic protein	No	No	100			No	1.0	Periplasmic
03646	ganP	Putative arabinogalactan oligomer transport system permease protein ganP	No	No	100			No	1.0	Cytoplasmic Membrane
00371	malF	Maltose transport system permease protein malF	No	No	100			No	1.0	Cytoplasmic Membrane
00370	malG	Maltose transport system permease protein malG	No	No	100			No	1.0	Cytoplasmic Membrane
00373	malK	Maltose/maltodextrin import ATP-binding protein MalK	No	No	100			No	1.0	Cytoplasmic Membrane
00232	malS	Alpha-amylase	No	No	100			No	1.0	Periplasmic
05275	marR	Multiple antibiotic resistance protein marR	No	No	100			No	1.0	Cytoplasmic
03870	-	hypothetical protein	No	No	100			No	1.0	Cytoplasmic
02789	mdaB	Modulator of drug activity B	No	No	100			No	1.0	Unknown
01174	-	bifunctional putative acetyl-CoA:acetoacetyl-CoA transferase: alpha subunit/beta subunit	No	No	100			No	1.0	Cytoplasmic
01177	mdcD	Malonate decarboxylase subunit beta	No	No	100			No	1.0	Cytoplasmic
01178	mdcE	Malonate decarboxylase subunit gamma	No	No	100			No	1.0	Cytoplasmic
31993	mdoD	glucan biosynthesis protein D	No	No	100			No	1.0	Periplasmic
03148	mdtA	Multidrug resistance protein mdtA	No	No	100			No	1.0	Cytoplasmic Membrane
03149	mdtB	Multidrug resistance protein mdtB	No	No	100			No	1.0	Cytoplasmic Membrane
03150	mdtC	Multidrug resistance protein mdtC	No	No	100			No	1.0	Cytoplasmic Membrane
05326	mdtM	Multidrug resistance protein mdtM	No	No	100			No	1.0	Cytoplasmic Membrane
02217	mdtP	Multidrug resistance outer membrane protein mdtP	No	No	100			No	1.0	Outer Membrane
02364	-	putative D-methionine transport system permease protein	No	No	100			No	1.0	Cytoplasmic Membrane
01780	metI	D-methionine transport system permease protein metI	No	No	100			No	1.0	Cytoplasmic Membrane
05241	-	putative D-methionine transport system permease protein metI	No	No	100			No	1.0	Cytoplasmic Membrane
04371	metN1	Methionine import ATP-binding protein metN 1	No	No	100			No	1.0	Cytoplasmic Membrane
01779	metN1	Methionine import ATP-binding protein metN 1	No	No	100			No	1.0	Cytoplasmic Membrane
04665	metQ	D-methionine-binding lipoprotein metQ	No	No	100			No	1.0	Cytoplasmic Membrane
04370	plpA	Outer membrane lipoprotein 1	No	No	100			No	1.0	Cytoplasmic Membrane
00121	-	RND family efflux transporter MFP subunit	No	No	100			No	1.0	Cytoplasmic Membrane
00945	TTHA106	Magnesium transporter mgtE	No	No	100			No	1.0	Cytoplasmic Membrane
04613	mhpR	Mhp operon transcriptional activator	No	No	100			No	1.0	Cytoplasmic
01560	minC	putative septum site-determining protein minC	No	No	100			No	1.0	Cytoplasmic
00015	mioC	Protein mioC	No	No	100			No	1.0	Cytoplasmic
01163	mlc	NAGC-like transcriptional regulator	No	No	100			No	1.0	Cytoplasmic
05162	mliC	Membrane-bound lysozyme inhibitor of C-type lysozyme	No	No	100			No	1.0	Unknown
02110	mmuP	putative S-methylmethionine permease	No	No	100			No	1.0	Cytoplasmic Membrane
02600	-	putative ABC transporter metal-binding lipoprotein	No	No	100			No	1.0	Unknown
04303	mntR	Transcriptional regulator mntR	No	No	100			No	1.0	Cytoplasmic
03038	moaB	Molybdenum cofactor biosynthesis protein B	No	No	100			No	1.0	Cytoplasmic
03039	moaC	Molybdenum cofactor biosynthesis protein C	No	No	100			No	1.0	Cytoplasmic
03040	moaD	Molybdopterin synthase sulfur carrier subunit	No	No	100			No	1.0	Unknown
03497	moaR	Monoamine regulon transcriptional regulator	No	No	100			No	1.0	Cytoplasmic
03524	-	putative periplasmic binding protein/LacI transcriptional regulator	No	No	100			No	1.0	Periplasmic
01519	-	ABC transporter, periplasmic substrate-binding protein	No	No	100			No	1.0	Unknown
02998	modA	Molybdate-binding periplasmic protein	No	No	100			No	1.0	Periplasmic
31997	modC	Molybdenum import ATP-binding protein ModC	No	No	100			No	1.0	Cytoplasmic Membrane
02997	modE	Transcriptional regulator modE	No	No	100			No	1.0	Cytoplasmic
00697	mrcA	Penicillin-binding protein 1A	No	No	100			No	1.0	Cytoplasmic Membrane
04583	mrdA	Penicillin-binding protein 2	No	No	100			No	1.0	Cytoplasmic Membrane
03339	mrdA	Penicillin-binding protein 2	No	No	100			No	1.0	Cytoplasmic Membrane
02966	mreB	Rod shape-determining protein mreB	No	No	100			No	1.0	Cytoplasmic
02967	mreC	Rod shape-determining protein mreC	No	No	100			No	1.0	Unknown
03748	-	putative response regulatory protein	No	No	100			No	1.0	Cytoplasmic
02162	mscS	Small-conductance mechanosensitive channel	No	No	100			No	1.0	Cytoplasmic Membrane
01592	-	GAF domain-containing protein	No	No	100			No	1.0	Cytoplasmic
03227	mtgA	Monofunctional biosynthetic peptidoglycan transglycosylase	No	No	100			No	1.0	Cytoplasmic Membrane
31555	mtlR	Mannitol operon repressor	No	No	100			No	1.0	Cytoplasmic
03374	mtnB	Methylthioribulose-1-phosphate dehydratase	No	No	100			No	1.0	Cytoplasmic
02281	mutH	DNA mismatch repair protein mutH	No	No	100			No	1.0	Cytoplasmic
00528	mutL	DNA mismatch repair protein mutL	No	No	100			No	1.0	Cytoplasmic
00188	mutM	Formamidopyrimidine-DNA glycosylase bifunctional protein	No	No	100			No	1.0	Cytoplasmic
02744	mutY	A/G-specific adenine glycosylase	No	No	100			No	1.0	Cytoplasmic
04776	nac	Nitrogen assimilation regulatory protein nac	No	No	100			No	1.0	Cytoplasmic
03316	nagD	Protein nagD	No	No	100			No	1.0	Cytoplasmic
04710	narJ	Respiratory nitrate reductase 1 delta chain	No	No	100			No	1.0	Cytoplasmic
04510	narW	Respiratory nitrate reductase 2 delta chain	No	No	100			No	1.0	Cytoplasmic
04715	narL	Nitrate/nitrite response regulator protein narL	No	No	100			No	1.0	Cytoplasmic
04713	narK	Nitrite extrusion protein 1	No	No	100			No	1.0	Cytoplasmic Membrane
04513	narU	Nitrite extrusion protein 2	No	No	100			No	1.0	Cytoplasmic Membrane
04721	nrtA	Nitrate transport protein nrtA	No	No	100			No	1.0	Cytoplasmic Membrane
03284	nei	Endonuclease 8 bifunctional protein	No	No	100			No	1.0	Cytoplasmic
05151	nemR	HTH-type transcriptional repressor nemR	No	No	100			No	1.0	Cytoplasmic
00090	nepI	Purine ribonucleoside efflux pump nepI	No	No	100			No	1.0	Cytoplasmic Membrane
04416	nfo	putative endonuclease 4	No	No	100			No	1.0	Cytoplasmic
00679	nfuA	Fe/S biogenesis protein nfuA	No	No	100			No	1.0	Cytoplasmic
01979	nhaA1	Na(+)/H(+) antiporter nhaA 1	No	No	100			No	1.0	Cytoplasmic Membrane
01978	nhaR	Transcriptional activator protein nhaR	No	No	100			No	1.0	Cytoplasmic
00321	nikA	Nickel-binding periplasmic protein	No	No	100			No	1.0	Periplasmic
00316	nikR	Nickel-responsive regulator	No	No	100			No	1.0	Cytoplasmic
00711	nirD	Nitrite reductase [NAD(P)H] small subunit	No	No	100	0	No	No	1.0	Cytoplasmic
00132	nlpA	Cytoplasmic membrane lipoprotein-28	No	No	100			No	1.0	Cytoplasmic Membrane
00525	-	ribokinase-like superfamily protein	No	No	100			No	1.0	Unknown
02590	norR	Anaerobic nitric oxide reductase transcription regulator norR	No	No	100			No	1.0	Cytoplasmic
31566	norV	Anaerobic nitric oxide reductase flavorubredoxin	No	No	100			No	1.0	Cytoplasmic
02588	norW	Nitric oxide reductase FlRd-NAD(+) reductase	No	No	100			No	1.0	Cytoplasmic
04112	nrdI	Protein nrdI	No	No	100			No	1.0	Unknown
05170	nth	Endonuclease III	No	No	100			No	1.0	Cytoplasmic
01374	nudC	NADH pyrophosphatase	No	No	100	0	No	No	1.0	Cytoplasmic
04863	nudJ	Phosphatase nudJ	No	No	100			No	1.0	Cytoplasmic
01571	nudL	putative Nudix hydrolase nudL	No	No	100			No	1.0	Cytoplasmic
03926	nupC	Nucleoside permease nupC	No	No	100			No	1.0	Cytoplasmic Membrane
02140	phoE	Outer membrane pore protein E	No	No	100			No	1.0	Outer Membrane
00688	ompR	Transcriptional regulatory protein ompR	No	No	100			No	1.0	Cytoplasmic
04592	ompR	Transcriptional regulatory protein ompR	No	No	100			No	1.0	Cytoplasmic
04248	-	putative transcriptional regulator	No	No	100			No	1.0	Cytoplasmic
05112	-	Oligopeptide ABC transport system ATP-binding component	No	No	100			No	1.0	Cytoplasmic Membrane
03203	oprB	Porin B	No	No	100			No	1.0	Outer Membrane
31789	-	DUF336 family protein	No	No	100			No	1.0	Unknown
03191	osmF	Putative osmoprotectant uptake system substrate-binding protein osmF	No	No	100			No	1.0	Cytoplasmic Membrane
04970	paaD	Phenylacetic acid degradation protein paaD	No	No	100			No	1.0	Unknown
04978	paaX	Phenylacetic acid degradation operon negative regulatory protein paaX	No	No	100			No	1.0	Unknown
04979	paaY	Phenylacetic acid degradation protein paaY	No	No	100			No	1.0	Cytoplasmic
03351	pagP	putative bacterial antimicrobial peptide resistance protein PagP	No	No	100			No	1.0	Outer Membrane
02433	rnfH	Protein rnfH	No	No	100			No	1.0	Unknown
03195	pbpG	D-alanyl-D-alanine endopeptidase	No	No	100			No	1.0	Periplasmic
05039	pcaR	Pca regulon regulatory protein	No	No	100			No	1.0	Cytoplasmic
01854	pcnB	Poly(A) polymerase	No	No	100			No	1.0	Cytoplasmic
03285	pcp	Pyrrolidone-carboxylate peptidase	No	No	100		No	No	1.0	Cytoplasmic
31611	pduB	Propanediol utilization protein pduB	No	No	100			No	1.0	Unknown
02308	-	putative propanediol utilization protein	No	No	100			No	1.0	Unknown
02307	-	Propanediol utilization B12-related protein	No	No	100			No	1.0	Cytoplasmic
02303	-	putative propanediol utilization proteni	No	No	100			No	1.0	Cytoplasmic Membrane
02302	pduU	Propanediol utilization protein pduU	No	No	100			No	1.0	Unknown
02235	-	hypothetical protein	No	No	100			No	1.0	Cytoplasmic
02063	-	Carbohydrate/purine kinase domain-containing protein	No	No	100			No	1.0	Cytoplasmic
02132	phnC	Phosphonates import ATP-binding protein PhnC	No	No	100			No	1.0	Cytoplasmic Membrane
00095	phnS	putative 2-aminoethylphosphonate-binding periplasmic protein	No	No	100			No	1.0	Unknown
00096	phnT	putative 2-aminoethylphosphonate import ATP-binding protein phnT	No	No	100			No	1.0	Cytoplasmic Membrane
02075	phoB	Phosphate regulon transcriptional regulatory protein phoB	No	No	100			No	1.0	Cytoplasmic
31918	phoH	Protein phoH	No	No	100			No	1.0	Cytoplasmic
00034	phoU	Phosphate transport system protein phoU	No	No	100			No	1.0	Cytoplasmic
03381	-	Histidine acid phosphatase family protein	No	No	100			No	1.0	Periplasmic
03762	-	Inner membrane transport protein	No	No	100			No	1.0	Cytoplasmic Membrane
04444	pnbA	Para-nitrobenzyl esterase	No	No	100			No	1.0	Cytoplasmic
05660	pncA	Pyrazinamidase/nicotinamidase	No	No	100	0	No	No	1.0	Cytoplasmic
02601	-	hypothetical protein	No	No	100			No	1.0	Unknown
02037	-	putative HTH-type transcriptional regulator	No	No	100			No	1.0	Cytoplasmic
04873	potA	Spermidine/putrescine import ATP-binding protein potA	No	No	100			No	1.0	Cytoplasmic Membrane
32190	-	putative putrescine/spermidine ABC transporter ATPase	No	No	100			No	1.0	Cytoplasmic Membrane
04874	potB	Spermidine/putrescine transport system permease protein potB	No	No	100			No	1.0	Cytoplasmic Membrane
04876	potD	Spermidine/putrescine-binding periplasmic protein	No	No	100			No	1.0	Periplasmic
04253	potG	Putrescine transport ATP-binding protein potG	No	No	100			No	1.0	Cytoplasmic Membrane
04252	potH	Putrescine transport system permease protein potH	No	No	100			No	1.0	Cytoplasmic Membrane
04499	pptA	Tautomerase pptA	No	No	100			No	1.0	Unknown
04589	pqqB	Coenzyme PQQ synthesis protein B	No	No	100			No	1.0	Cytoplasmic
04586	pqqE	Coenzyme PQQ synthesis protein E	No	No	100			No	1.0	Cytoplasmic
04585	pqqF	Coenzyme PQQ synthesis protein F	No	No	100			No	1.0	Periplasmic
03624	priC	Primosomal replication protein N''	No	No	100			No	1.0	Unknown
02954	prmA	Ribosomal protein L11 methyltransferase	No	No	100			No	1.0	Cytoplasmic
01039	-	putative adenine-specific methylase	No	No	100			No	1.0	Cytoplasmic
01462	hemK	Protein methyltransferase hemK	No	No	100			No	1.0	Cytoplasmic
31867	proX	Glycine betaine-binding periplasmic protein	No	No	100			No	1.0	Periplasmic
02071	proY	Proline-specific permease proY	No	No	100			No	1.0	Cytoplasmic Membrane
00033	pstB	Phosphate import ATP-binding protein pstB ABC phosphate transporter	No	No	100			No	1.0	Cytoplasmic Membrane
00030	pstS	Phosphate-binding protein pstS	No	No	100			No	1.0	Periplasmic
01834	pulA	Pullulanase	No	No	100			No	1.0	Unknown
01844	pulK	General secretion pathway protein K	No	No	100			No	1.0	Cytoplasmic Membrane
03488	-	putative oxidoreductase protein	No	No	100			No	1.0	Cytoplasmic
05483	-	urate catabolism protein	No	No	100			No	1.0	Cytoplasmic
03903	puuP	Putrescine importer	No	No	100			No	1.0	Cytoplasmic Membrane
03900	puuR	HTH-type transcriptional regulator puuR	No	No	100			No	1.0	Cytoplasmic
00388	qor	Quinone oxidoreductase	No	No	100		No	No	1.0	Cytoplasmic
02788	qseC	Sensor protein qseC	No	No	100			No	1.0	Cytoplasmic Membrane
02009	radA	DNA repair protein radA	No	No	100			No	1.0	Cytoplasmic
00600	rafB	Raffinose permease	No	No	100			No	1.0	Cytoplasmic Membrane
00602	rafR	HTH-type transcriptional regulator rafR	No	No	100			No	1.0	Cytoplasmic
00011	ravA	ATPase ravA	No	No	100		No	No	1.0	Cytoplasmic
01099	rbfA	Ribosome-binding factor A	No	No	100			No	1.0	Cytoplasmic
00005	rbsB	D-ribose-binding periplasmic protein	No	No	100			No	1.0	Periplasmic
00003	rbsR	Ribose operon repressor	No	No	100			No	1.0	Cytoplasmic
03167	rbtR	Ribitol operon repressor	No	No	100			No	1.0	Cytoplasmic
03170	rbtT	Ribitol transporter	No	No	100			No	1.0	Cytoplasmic Membrane
03163	dalT	D-arabinitol transporter	No	No	100			No	1.0	Cytoplasmic Membrane
02079	rdgC	Recombination-associated protein rdgC	No	No	100			No	1.0	Cytoplasmic
02293	recB	Exodeoxyribonuclease V beta chain	No	No	100			No	1.0	Cytoplasmic
02291	recC	Exodeoxyribonuclease V gamma chain	No	No	100			No	1.0	Unknown
00162	recG	ATP-dependent DNA helicase recG	No	No	100			No	1.0	Cytoplasmic
02197	recJ	Single-stranded-DNA-specific exonuclease recJ	No	No	100			No	1.0	Cytoplasmic
00815	recO	DNA repair protein recO	No	No	100			No	1.0	Cytoplasmic
01719	recQ	ATP-dependent DNA helicase recQ	No	No	100			No	1.0	Cytoplasmic
01275	relB	Antitoxin RelB	No	No	100			No	1.0	Cytoplasmic
01693	rffG	dTDP-glucose 4,6-dehydratase	No	No	100			No	1.0	Cytoplasmic
01696	rffA	Lipopolysaccharide biosynthesis protein rffA	No	No	100			No	1.0	Cytoplasmic
00589	rhaR	HTH-type transcriptional activator rhaR	No	No	100			No	1.0	Cytoplasmic
00590	rhaS	HTH-type transcriptional activator rhaS	No	No	100			No	1.0	Cytoplasmic
00594	-	Rhamnose ABC transporter, periplasmic rhamnose-binding protein	No	No	100			No	1.0	Periplasmic
02025	-	GCN5-related N-acetyltransferase	No	No	100			No	1.0	Cytoplasmic
03431	-	GCN5-related N-acetyltransferase (GNAT) domain-containing protein	No	No	100			No	1.0	Cytoplasmic
03338	rlmH	Ribosomal RNA large subunit methyltransferase H	No	No	100			No	1.0	Unknown
00859	rlmN	Ribosomal RNA large subunit methyltransferase N	No	No	100			No	1.0	Cytoplasmic
04925	rluC	Ribosomal large subunit pseudouridine synthase C	No	No	100		No	No	1.0	Cytoplasmic
31626	rluD	Ribosomal large subunit pseudouridine synthase D	No	No	100		No	No	1.0	Cytoplasmic
04862	rluE	Ribosomal large subunit pseudouridine synthase E	No	No	100		No	No	1.0	Cytoplasmic
05431	rnb	Exoribonuclease 2	No	No	100			No	1.0	Cytoplasmic
00813	rnc	Ribonuclease 3	No	No	100			No	1.0	Cytoplasmic
05405	-	hypothetical protein	No	No	100			No	1.0	Unknown
01563	rnd	Ribonuclease D	No	No	100			No	1.0	Cytoplasmic
02936	rnhA	Ribonuclease H	No	No	100			No	1.0	Unknown
01796	rnhB	Ribonuclease HII	No	No	100			No	1.0	Cytoplasmic
05148	rnt	Ribonuclease T	No	No	100			No	1.0	Cytoplasmic
00980	rbn	Ribonuclease BN	No	No	100			No	1.0	Cytoplasmic
00808	rseB	Sigma-E factor regulatory protein rseB	No	No	100			No	1.0	Periplasmic
00520	rsgA	Putative ribosome biogenesis GTPase RsgA	No	No	100			No	1.0	Cytoplasmic
05020	rstA	Transcriptional regulatory protein rstA	No	No	100			No	1.0	Cytoplasmic
05018	rstB	Sensor protein rstB	No	No	100			No	1.0	Cytoplasmic Membrane
04249	rumB	23S rRNA (uracil-5-)-methyltransferase rumB	No	No	100			No	1.0	Cytoplasmic
03917	rutC	protein rutC	No	No	100			No	1.0	Cytoplasmic
03916	rutD	protein rutD	No	No	100			No	1.0	Unknown
03913	rutG	Putative pyrimidine permease rutG	No	No	100			No	1.0	Cytoplasmic Membrane
04621	-	putative regulatory protein TetR	No	No	100			No	1.0	Cytoplasmic
03920	rutR	HTH-type transcriptional regulator rutR	No	No	100			No	1.0	Cytoplasmic
01620	ruvB	Holliday junction ATP-dependent DNA helicase ruvB	No	No	100			No	1.0	Cytoplasmic
01622	ruvC	Crossover junction endodeoxyribonuclease ruvC	No	No	100			No	1.0	Cytoplasmic
05437	sapD	Peptide transport system ATP-binding protein sapD	No	No	100			No	1.0	Cytoplasmic Membrane
05420	sbcB	Exodeoxyribonuclease I	No	No	100			No	1.0	Cytoplasmic
03516	scrY	Sucrose porin	No	No	100			No	1.0	Outer Membrane
01271	-	putative selenocysteine synthase	No	No	100			No	1.0	Cytoplasmic
00228	selB	Selenocysteine-specific elongation factor	No	No	100			No	1.0	Cytoplasmic
01931	setA	Sugar efflux transporter A	No	No	100			No	1.0	Cytoplasmic Membrane
04412	setB	Sugar efflux transporter B	No	No	100			No	1.0	Cytoplasmic Membrane
01934	sgrR	HTH-type transcriptional regulator sgrR	No	No	100			No	1.0	Cytoplasmic
02553	sitA	Iron transport system periplasmic binding component SitA	No	No	100			No	1.0	Periplasmic
02552	sitB	Iron transport system ATP-binding component SitB	No	No	100			No	1.0	Cytoplasmic Membrane
00182	slmA	HTH-type protein slmA	No	No	100			No	1.0	Cytoplasmic
31616	-	MarR family transcriptional regulator	No	No	100			No	1.0	Cytoplasmic
05038	-	hypothetical protein	No	No	100			No	1.0	Cytoplasmic
04188	smtA	Protein smtA	No	No	100			No	1.0	Cytoplasmic
05345	sohB	putative protease sohB	No	No	100			No	1.0	Cytoplasmic Membrane
05662	sppA	Protease 4	No	No	100			No	1.0	Cytoplasmic Membrane
02594	srlB	Glucitol/sorbitol-specific phosphotransferase enzyme IIA component	No	No	100			No	1.0	Cytoplasmic
00803	srmB	ATP-dependent RNA helicase srmB	No	No	100			No	1.0	Cytoplasmic
03216	sspB	Stringent starvation protein B	No	No	100			No	1.0	Unknown
02870	sstT	Serine/threonine transporter sstT	No	No	100			No	1.0	Cytoplasmic Membrane
02369	-	putative aliphatic sulfonates-binding protein	No	No	100			No	1.0	Unknown
03857	ssuA	Putative aliphatic sulfonates-binding protein	No	No	100			No	1.0	Unknown
03854	ssuB	Aliphatic sulfonates import ATP-binding protein ssuB	No	No	100			No	1.0	Cytoplasmic Membrane
01522	-	GNAT family acetyltransferase	No	No	100			No	1.0	Cytoplasmic
04104	stpA	DNA-binding protein stpA	No	No	100			No	1.0	Cytoplasmic
04633	sufA	Protein sufA	No	No	100			No	1.0	Cytoplasmic
04631	sufC	putative ATP-dependent transporter sufC	No	No	100			No	1.0	Cytoplasmic
04630	sufD	FeS cluster assembly protein sufD	No	No	100			No	1.0	Cytoplasmic
03873	sulA	Cell division inhibitor sulA	No	No	100			No	1.0	Cytoplasmic Membrane
02374	syd	Protein syd	No	No	100			No	1.0	Cytoplasmic Membrane
01292	-	hypothetical protein	No	No	100			No	1.0	Cytoplasmic
00821	tadA	tRNA-specific adenosine deaminase	No	No	100		No	No	1.0	Cytoplasmic
02277	tas	Protein tas	No	No	100			No	1.0	Cytoplasmic
01736	tatC	Sec-independent protein translocase protein tatC	No	No	100			No	1.0	Cytoplasmic Membrane
01737	tatD	Deoxyribonuclease tatD	No	No	100			No	1.0	Cytoplasmic
02108	tauA	Taurine-binding periplasmic protein	No	No	100			No	1.0	Unknown
04596	tauB	Taurine import ATP-binding protein TauB	No	No	100			No	1.0	Cytoplasmic Membrane
02107	tauB	Taurine import ATP-binding protein TauB	No	No	100			No	1.0	Cytoplasmic Membrane
04449	tehA	Tellurite resistance protein tehA	No	No	100			No	1.0	Cytoplasmic Membrane
04450	tehB	Tellurite resistance protein tehB	No	No	100			No	1.0	Unknown
05471	-	TenA family transcription regulator	No	No	100			No	1.0	Unknown
01935	thiB	Thiamine-binding periplasmic protein	No	No	100			No	1.0	Periplasmic
01938	thiQ	Thiamine import ATP-binding protein thiQ	No	No	100			No	1.0	Cytoplasmic Membrane
01850	ligT	2'-5'-RNA ligase	No	No	100			No	1.0	Unknown
01286	treR	HTH-type transcriptional regulator treR	No	No	100			No	1.0	Cytoplasmic
00215	-	putative tRNA/rRNA methyltransferase	No	No	100			No	1.0	Unknown
02005	trpR	Trp operon repressor	No	No	100			No	1.0	Cytoplasmic
01026	truA	tRNA pseudouridine synthase A	No	No	100		No	No	1.0	Cytoplasmic
01098	truB	tRNA pseudouridine synthase B	No	No	100		No	No	1.0	Cytoplasmic
02377	truC	tRNA pseudouridine synthase C	No	No	100			No	1.0	Cytoplasmic
04386	ttcA	tRNA 2-thiocytidine biosynthesis protein ttcA	No	No	100			No	1.0	Cytoplasmic
00647	ugpB	sn-glycerol-3-phosphate-binding periplasmic protein ugpB	No	No	100			No	1.0	Periplasmic
00083	uhpA	Transcriptional regulatory protein uhpA	No	No	100			No	1.0	Cytoplasmic
00085	uhpC	Regulatory protein uhpC	No	No	100			No	1.0	Cytoplasmic Membrane
01215	ulaB	Ascorbate-specific phosphotransferase enzyme IIB component	No	No	100			No	1.0	Unknown
01216	ulaC	Ascorbate-specific phosphotransferase enzyme IIA component	No	No	100			No	1.0	Cytoplasmic Membrane
03816	uraA	Uracil permease	No	No	100			No	1.0	Cytoplasmic Membrane
02818	ureE	Urease accessory protein ureE	No	No	100			No	1.0	Cytoplasmic
02819	ureF	Urease accessory protein ureF	No	No	100			No	1.0	Unknown
02820	ureG	Urease accessory protein ureG	No	No	100			No	1.0	Cytoplasmic
01149	uspG	Universal stress protein G	No	No	100			No	1.0	Cytoplasmic
02272	uxuR	Uxu operon regulator	No	No	100			No	1.0	Cytoplasmic
05434	-	hypothetical protein	No	No	100			No	1.0	Unknown
04838	vsr	Very short patch repair protein	No	No	100			No	1.0	Cytoplasmic
00190	waaE	Lipopolysaccharide core biosynthesis glycosyltransferase waaE	No	No	100			No	1.0	Unknown
00205	-	putative glycosyltransferase, family 2	No	No	100			No	1.0	Cytoplasmic Membrane
00148	-	putative purine permease	No	No	100			No	1.0	Cytoplasmic Membrane
05228	hpxP	putative hypoxanthine/uric acid transporter	No	No	100			No	1.0	Cytoplasmic Membrane
04647	metE	putative methylcobalamin:homocysteine methyltransferase	No	No	100			No	1.0	Cytoplasmic
01712	xerC	Tyrosine recombinase xerC	No	No	100			No	1.0	Cytoplasmic
02195	xerD	Tyrosine recombinase xerD	No	No	100			No	1.0	Cytoplasmic
03704	xseB	Exodeoxyribonuclease 7 small subunit	No	No	100			No	1.0	Cytoplasmic
00238	xylF	D-xylose-binding periplasmic protein	No	No	100			No	1.0	Periplasmic
00237	xylG	Xylose import ATP-binding protein xylG	No	No	100			No	1.0	Cytoplasmic Membrane
01208	xynB	Beta-xylosidase	No	No	100			No	1.0	Unknown
01859	-	Glycoside hydrolase/deacetylase domain-containing protein	No	No	100	0	No	No	1.0	Unknown
01862	-	putative ABC transporter ATP-binding protein	No	No	100			No	1.0	Cytoplasmic Membrane
02943	-	putative HTH-type transcriptional regulator	No	No	100			No	1.0	Cytoplasmic
02940	-	Methyltransferase type 11 family protein	No	No	100			No	1.0	Cytoplasmic
02048	-	putative lipoprotein	No	No	100			No	1.0	Unknown
03701	thiJ	Protein thiJ	No	No	100			No	1.0	Unknown
03698	-	Inner membrane transport protein	No	No	100			No	1.0	Cytoplasmic Membrane
03609	-	Cys-tRNA(Pro)/Cys-tRNA(Cys) deacylase	No	No	100			No	1.0	Cytoplasmic
03665	-	putative HTH-type transcriptional regulator	No	No	100			No	1.0	Cytoplasmic
03671	-	competence protein ComEA-related protein	No	No	100			No	1.0	Cytoplasmic Membrane
03601	-	thioredoxin domain-containing protein	No	No	100			No	1.0	Cytoplasmic
03882	-	phosphatidylethanolamine-binding protein	No	No	100			No	1.0	Periplasmic
03359	-	putative Winged helix-turn-helix transcription repressor	No	No	100			No	1.0	Cytoplasmic
03321	-	PhoH-like protein	No	No	100			No	1.0	Cytoplasmic
03303	-	Esterase	No	No	100			No	1.0	Unknown
03291	-	NGG1p interacting factor 3, NIF3 family protein	No	No	100			No	1.0	Cytoplasmic
03288	-	lamB family protein	No	No	100			No	1.0	Cytoplasmic
03001	-	Phosphatase	No	No	100			No	1.0	Unknown
03024	-	phosphatidylethanolamine-binding protein	No	No	100			No	1.0	Cytoplasmic
03176	-	putative HTH-type transcriptional regulator	No	No	100			No	1.0	Cytoplasmic
04328	-	putative membrane protein	No	No	100			No	1.0	Cytoplasmic Membrane
04335	-	Endonuclease/exonuclease/phosphatase	No	No	100			No	1.0	Cytoplasmic
04319	-	Glycosyl transferase, family 3	No	No	100			No	1.0	Cytoplasmic
05319	-	putative oxidoreductase	No	No	100			No	1.0	Cytoplasmic
04318	-	hypothetical protein	No	No	100			No	1.0	Unknown
04304	-	Putative phosphoethanolamine transferase	No	No	100			No	1.0	Cytoplasmic Membrane
04293	-	hypothetical protein	No	No	100			No	1.0	Cytoplasmic
05370	-	PKHD-type hydroxylase	No	No	100			No	1.0	Cytoplasmic
04290	-	Putative pyruvate formate-lyase 3-activating enzyme	No	No	100			No	1.0	Cytoplasmic
04227	-	hypothetical protein	No	No	100			No	1.0	Cytoplasmic
04267	-	Inner membrane protein	No	No	100			No	1.0	Cytoplasmic Membrane
04237	-	NAD(P)-binding domain-containing protein	No	No	100			No	1.0	Unknown
04203	-	hypothetical protein	No	No	100			No	1.0	Cytoplasmic
04192	-	hypothetical protein	No	No	100			No	1.0	Unknown
04183	-	Hedgehog signaling domain-containing protein	No	No	100			No	1.0	Unknown
03869	-	putative protease La	No	No	100			No	1.0	Cytoplasmic
02031	-	Membrane-associated diguanylate cyclase	No	No	100	0	No	No	1.0	CytoplasmicMembrane
04953	-	chaperone TorD family protein	No	No	100			No	1.0	Cytoplasmic Membrane
04915	-	hypothetical protein	No	No	100			No	1.0	Unknown
[truncated: 768 more rows]

## Sheet: Eq 3 - Microbiome
Kp13 locus ID	Gene	Product	Essential MGH 78578 (Liao et al)	Essential Transposon hybridization (Ramage et al)	Conservation in Pathogenic Kp (%)	Betweenness Centrality	Chokepoint	Conservation in Gut Microbiome (%)	Score	Subcellular location
02296	argA	Amino-acid acetyltransferase	Yes	No	100	0.89197	Yes	11.0619	2.95	Cytoplasmic
01032	fabB	3-oxoacyl-[acyl-carrier-protein] synthase 1	Yes	Yes	100	0.64152	Yes	21.6814	2.77	Cytoplasmic
00796	pssA	CDP-diacylglycerol--serine O-phosphatidyltransferase	Yes	Yes	97.4359	0.05706	Yes	7.9646	2.71	Cytoplasmic Membrane
01800	lpxD	UDP-3-O-[3-hydroxymyristoyl] glucosamine N-acyltransferase	Yes	Yes	100	0.06829	Yes	9.29204	2.7	Cytoplasmic
01909	murF	UDP-N-acetylmuramoyl-tripeptide--D-alanyl-D-alanine ligase	Yes	Yes	100	0.07715	Yes	10.6195	2.65	Cytoplasmic
01907	murD	UDP-N-acetylmuramoylalanine--D-glutamate ligase	Yes	Yes	100	0.02233	Yes	9.73451	2.63	Unknown
01797	lpxB	Lipid-A-disaccharide synthase	Yes	Yes	100	0.05995	Yes	11.0619	2.62	Cytoplasmic
05359	trpA	Tryptophan synthase alpha chain	Yes	No	100	0.52496	Yes	10.6195	2.6	Cytoplasmic
00662	asd	Aspartate-semialdehyde dehydrogenase	Yes	Yes	100	0.05177	Yes	11.5044	2.59	Cytoplasmic
01899	lpxC	UDP-3-O-[3-hydroxymyristoyl] N-acetylglucosamine deacetylase	Yes	Yes	100	0.28709	Yes	17.6991	2.58	Cytoplasmic
04194	lpxK	Tetraacyldisaccharide 4'-kinase	Yes	Yes	100	0.00108	Yes	11.0619	2.56	Cytoplasmic Membrane
01905	murG	undecaprenyl-PP-MurNAc-pentapeptide-UDPGlcNAc GlcNAc transferase	Yes	Yes	100	0.05839	Yes	12.8319	2.55	Cytoplasmic Membrane
31828	murE	UDP-N-acetylmuramoyl-L-alanyl-D-glutamate--2,6-diaminopimelate ligase	Yes	Yes	97.4359	0.03004	Yes	11.9469	2.53	Cytoplasmic
05226	hpxT	5-hydroxyisourate hydrolase	No	Yes	100	0.0072	Yes	0.442478	2.49	Unknown
03831	dapE	Succinyl-diaminopimelate desuccinylase	Yes	Yes	100	0.07666	Yes	15.0442	2.47	Unknown
04523	-	1,6-dihydroxycyclohexa-2,4-diene-1-carboxylate dehydrogenase	No	Yes	100	0.0402	Yes	1.76991	2.47	Cytoplasmic Membrane
04914	tmk	Thymidylate kinase	Yes	Yes	100	0.04695	Yes	14.6018	2.46	Cytoplasmic
01814	dapD	2,3,4,5-tetrahydropyridine-2,6-dicarboxylate N-succinyltransferase	Yes	Yes	100	0.07749	Yes	16.3717	2.42	Cytoplasmic
02593	srlD	Sorbitol-6-phosphate 2-dehydrogenase	No	Yes	100		Yes	3.09735	2.38	Cytoplasmic
31521	aroA	3-phosphoshikimate 1-carboxyvinyltransferase	Yes	No	100	0.24998	Yes	10.177	2.34	Unknown
02413	pheA	Bifunctional P-protein	Yes	No	100	0.10045	Yes	7.52212	2.3	Cytoplasmic
03769	hisC	Histidinol-phosphate aminotransferase	Yes	No	100	0.09958	Yes	7.9646	2.28	Cytoplasmic
03868	fabA	3-hydroxydecanoyl-[acyl-carrier-protein] dehydratase	Yes	No	100	0.10155	Yes	8.40708	2.27	Cytoplasmic
01705	hemD	Uroporphyrinogen-III synthase	No	Yes	100	0.04795	Yes	7.07965	2.26	Unknown
02397	cysL	Sulfite reductase [NADPH] hemoprotein beta-component	Yes	No	100	0.07159	Yes	7.9646	2.25	Cytoplasmic
03335	nadD	putative nicotinate-nucleotide adenylyltransferase	No	Yes	100	0.04805	Yes	7.52212	2.25	Cytoplasmic
31826	murC	UDP-N-acetylmuramate--L-alanine ligase	Yes	Yes	100	0.00491	Yes	19.0265	2.24	Cytoplasmic
02396	cysJ	Sulfite reductase [NADPH] flavoprotein alpha-component	Yes	No	100	0.07159	Yes	8.40708	2.24	Cytoplasmic Membrane
31500	murI	Glutamate racemase	Yes	No	100	0.01107	Yes	7.07965	2.23	Unknown
01746	hemG	Protoporphyrinogen oxidase	No	Yes	100	0.00719	Yes	7.07965	2.22	Unknown
00191	waaA	3-deoxy-D-manno-octulosonic-acid transferase	No	Yes	100	0.05239	Yes	8.40708	2.22	Unknown
02267	lysA	Diaminopimelate decarboxylase	Yes	No	100	0.02873	Yes	7.9646	2.21	Cytoplasmic
01967	dapB	Dihydrodipicolinate reductase	Yes	Yes	100	0.03426	Yes	20.7965	2.2	Cytoplasmic
01791	tilS	tRNA(Ile)-lysidine synthase	No	Yes	100	0	Yes	7.52212	2.2	Cytoplasmic
01992	thrB	Homoserine kinase	Yes	No	100	0.01632	Yes	7.9646	2.2	Cytoplasmic
02810	folB	Dihydroneopterin aldolase	No	Yes	100	0.01459	Yes	7.9646	2.2	Cytoplasmic
00555	argB	Acetylglutamate kinase	Yes	No	100	0.02824	Yes	8.40708	2.19	Cytoplasmic
01466	ispE	4-diphosphocytidyl-2-C-methyl-D-erythritol kinase	No	Yes	100	0.11675	Yes	11.0619	2.17	Cytoplasmic
03594	purK	Phosphoribosylaminoimidazole carboxylase ATPase subunit	Yes	No	100	0.00722	Yes	8.40708	2.17	Cytoplasmic Membrane
01582	ftsI	Peptidoglycan synthase ftsI	No	Yes	100	0.000468566	Yes	8.84956	2.15	Cytoplasmic Membrane
01349	birA	Bifunctional protein birA	No	Yes	97.4359	0.00719	Yes	8.40708	2.15	Cytoplasmic
00823	purL	Phosphoribosylformylglycinamidine synthase	Yes	No	100	0.12427	Yes	12.3894	2.13	Cytoplasmic
01348	murB	UDP-N-acetylenolpyruvoylglucosamine reductase	Yes	Yes	92.3077	0.01692	Yes	20.354	2.13	Cytoplasmic Membrane
00556	argC	N-acetyl-gamma-glutamyl-phosphate reductase	Yes	No	100	0.02782	Yes	10.177	2.12	Cytoplasmic
03772	hisA	Phosphoribosylformimino-5-aminoimidazole carboxamide ribotide isomerase	Yes	No	100	0.02025	Yes	10.177	2.11	Cytoplasmic
01911	ftsI	Peptidoglycan synthase ftsI	No	Yes	100	0.000468566	Yes	9.73451	2.11	Cytoplasmic Membrane
04608	mhpF	Acetaldehyde dehydrogenase	No	No	100	0.32122	Yes	5.30973	2.11	Cytoplasmic
02043	thiL	Thiamine-monophosphate kinase	No	Yes	100	0.06573	Yes	11.5044	2.11	Unknown
01464	hemA	Glutamyl-tRNA reductase	No	Yes	100	0.06399	Yes	11.9469	2.09	Cytoplasmic
02514	ispD	2-C-methyl-D-erythritol 4-phosphate cytidylyltransferase	No	Yes	97.4359	0.11716	Yes	12.8319	2.08	Cytoplasmic
05503	asd	Aspartate-semialdehyde dehydrogenase	No	Yes	97.4359	0.05177	Yes	11.5044	2.07	Cytoplasmic
02415	tyrA	Bifunctional T-protein	Yes	No	100	0.10045	Yes	13.7168	2.05	Cytoplasmic
04653	-	hypothetical protein	No	Yes	100	0.05952	Yes	12.8319	2.05	Unknown
03379	suhB	Inositol-1-monophosphatase	No	No	100	0.07748	Yes	0.884956	2.04	Cytoplasmic
05433	fabI	Enoyl-[acyl-carrier-protein] reductase [NADH]	Yes	Yes	100	0.06357	Yes	25.6637	2.04	Cytoplasmic Membrane
31887	lplA	Lipoate-protein ligase A	No	No	100	0.03675	Yes	0	2.04	Unknown
05086	-	3-hydroxyacyl-CoA dehydrogenase	No	No	97.4359	0.18425	Yes	3.09735	2.03	Cytoplasmic
32213	suhB	Inositol-1-monophosphatase	No	No	100	0.07748	Yes	1.76991	2.01	Cytoplasmic
00817	acpS	Holo-[acyl-carrier-protein] synthase	No	Yes	100	0.000247512	Yes	12.3894	2.0	Cytoplasmic
04590	-	renal dipeptidase (rDP)-related protein	No	No	100	0.00451393	Yes	0	2.0	Unknown
04519	-	Catechol 1,2-dioxygenase	No	No	100	0.07505	Yes	1.76991	2.0	Cytoplasmic
00601	rafA	Alpha-galactosidase	No	No	100	0.00412	Yes	0	2.0	Cytoplasmic
05595	-	Putative 2-dehydropantoate 2-reductase	No	No	100	0.0039	Yes	0	2.0	Cytoplasmic Membrane
00303	-	putative iron-containing alcohol dehydrogenase	No	No	100	0.00338	Yes	0	2.0	Cytoplasmic
04601	msuD	Methanesulfonate monooxygenase	No	No	100	0.03635	Yes	0.884956	2.0	Cytoplasmic
31522	aroE	Shikimate dehydrogenase	No	No	100	0.01369	Yes	0.442478	2.0	Cytoplasmic
03919	rutA	Putative monooxygenase rutA	No	No	100	0.04655	Yes	1.32743	1.99	Cytoplasmic
01654	dapA	Dihydrodipicolinate synthase	No	No	97.4359	0.03468	Yes	0.442478	1.99	Cytoplasmic
31983	-	Thiosulfate sulfurtransferase	No	No	100	0.02398	Yes	0.884956	1.99	Unknown
01634	argS	Arginyl-tRNA synthetase	No	Yes	100	0	Yes	12.8319	1.99	Cytoplasmic
01023	folC	Bifunctional protein folC	No	Yes	100	0	Yes	12.8319	1.99	Cytoplasmic
04441	-	Protocatechuate 3,4-dioxygenase alpha chain	No	No	100	0.02138	Yes	0.884956	1.99	Cytoplasmic
05231	hpxD	HpxD	No	No	97.4359	0.02873	Yes	0.442478	1.99	Cytoplasmic
04518	catC	Muconolactone Delta-isomerase	No	No	100	0.07381	Yes	2.21239	1.99	Unknown
05227	hpxQ	OHCU decarboxylase	No	No	100	0.000842381	Yes	0.442478	1.98	Cytoplasmic
03616	hemH	Ferrochelatase	No	Yes	97.4359	0	Yes	12.3894	1.98	Cytoplasmic
00842	suhB	Inositol-1-monophosphatase	No	Yes	100	0.07748	Yes	15.0442	1.98	Cytoplasmic
05232	hpxE	HpxE	No	No	100	0.02873	Yes	1.32743	1.98	Cytoplasmic
04610	mhpC	2-hydroxy-6-oxononadienedioate/2-hydroxy-6-oxononatrienedioate hydrolase	No	No	97.4359	0.06548	Yes	1.76991	1.97	Cytoplasmic
02099	-	putative isochorismatase	No	No	100	0.02041	Yes	1.32743	1.97	Cytoplasmic
03364	mtnD	Acireductone dioxygenase bifunctional protein	No	No	100	0.01938	Yes	1.32743	1.97	Cytoplasmic
04603	-	putative cysteine dioxygenase type I	No	No	100	0.00025	Yes	0.884956	1.96	Cytoplasmic
03499	atsA	Arylsulfatase	No	No	100	0	Yes	0.884956	1.96	Unknown
03165	dalD	D-arabinitol 4-dehydrogenase	No	No	100	0	Yes	0.884956	1.96	Cytoplasmic
05516	amaB	N-carbamoyl-L-amino acid hydrolase	No	No	97.4359	0.03732	Yes	1.32743	1.96	Cytoplasmic
04521	-	Benzoate 1,2-dioxygenase subunit beta	No	No	100	0.04062	Yes	2.21239	1.95	Cytoplasmic
04442	-	Protocatechuate 3,4-dioxygenase beta chain	No	No	100	0.02138	Yes	1.76991	1.95	Cytoplasmic
00194	rfaG	Lipopolysaccharide core biosynthesis protein rfaG	No	No	100	0.05625	Yes	2.65487	1.95	Cytoplasmic
03723	cfa	Cyclopropane-fatty-acyl-phospholipid synthase	No	No	100	1.23004e-05	Yes	1.32743	1.95	Cytoplasmic
04588	pqqC	Pyrroloquinoline-quinone synthase	No	No	100	4.17058e-07	Yes	1.32743	1.95	Cytoplasmic
03168	rbtD	Ribitol 2-dehydrogenase	No	No	100	0	Yes	1.32743	1.95	Cytoplasmic
04620	-	putative 4-hydroxyphenylpyruvate dioxygenase	No	No	97.4359	0.02181	Yes	1.32743	1.94	Cytoplasmic
02113	-	Ethanolamine ammonia-lyase light chain	No	No	100	0.01026	Yes	1.76991	1.94	Cytoplasmic
04172	amaB	N-carbamoyl-L-amino acid hydrolase	No	No	97.4359	0.03732	Yes	2.21239	1.92	Cytoplasmic
03813	bglK	Beta-glucoside kinase	No	No	97.4359	0	Yes	1.32743	1.92	Cytoplasmic
04504	-	flavin reductase domain-containing protein	No	No	97.4359	0.10562	Yes	3.9823	1.92	Unknown
03161	-	Mandelate racemase/muconate lactonizing enzyme family protein	No	No	84.6154	0.07422	Yes	0	1.92	Cytoplasmic
02855	lsrG	Autoinducer 2-degrading protein lsrG	No	No	100	0.00694	Yes	2.21239	1.92	Cytoplasmic
01319	iolG	Inositol 2-dehydrogenase	No	No	100	0.11091	Yes	4.86726	1.92	Unknown
03918	rutB	Putative isochorismatase family protein rutB	No	No	100	0.02041	Yes	2.65487	1.91	Cytoplasmic
01312	iolB	5-deoxy-glucuronate isomerase	No	No	100	0.10842	Yes	4.86726	1.91	Cytoplasmic
01316	iolC	5-dehydro-2-deoxygluconokinase	No	No	100	0.10801	Yes	4.86726	1.91	Cytoplasmic
04520	cbdA	2-halobenzoate 1,2-dioxygenase large subunit	No	No	100	0.000412807	Yes	2.21239	1.91	Unknown
31524	mhpB	2,3-dihydroxyphenylpropionate/2,3-dihydroxicinnamic acid 1,2-dioxygenase	No	No	97.4359	0.02032	Yes	2.21239	1.91	Unknown
05545	argE	Acetylornithine deacetylase	No	No	87.1795	0.06889	Yes	0.884956	1.91	Cytoplasmic
00350	aceB	Malate synthase A	No	No	100	0.27487	Yes	9.29204	1.9	Cytoplasmic
05022	folM	Dihydrofolate reductase folM	No	No	100	0.11203	Yes	5.30973	1.9	Cytoplasmic
01903	ddlB	D-alanine--D-alanine ligase B	Yes	No	100	0.01836	Yes	15.4867	1.9	Cytoplasmic
03365	-	putative biotin sulfoxide reductase	No	No	100	0.00135737	Yes	2.65487	1.9	Periplasmic
04669	dadA2	D-amino acid dehydrogenase 2 small subunit	No	No	100	0.00041849	Yes	2.65487	1.89	Cytoplasmic Membrane
31527	mhpA	3-(3-hydroxy-phenyl)propionate/3-hydroxycinnamic acid hydroxylase	No	No	100	0	Yes	2.65487	1.89	Cytoplasmic
03409	fes	Enterochelin esterase	No	No	100	0.01447	Yes	3.09735	1.89	Cytoplasmic
04609	mhpD	2-keto-4-pentenoate hydratase	No	No	100	0.02989	Yes	3.53982	1.89	Cytoplasmic
31502	ggt	Gamma-glutamyltransferase	No	No	97.4359	0.00101575	Yes	2.21239	1.89	Periplasmic
03915	rutE	putative malonic semialdehyde reductase RutE	No	No	97.4359	0	Yes	2.21239	1.89	Unknown
04973	paaG	putative enoyl-CoA hydratase paaG	No	No	100	0.18466	Yes	7.52212	1.88	Cytoplasmic
02482	-	2-dehydro-3-deoxygalactonokinase	No	No	100	0.00677	Yes	3.09735	1.88	Unknown
01181	mdcG	Malonyl CoA-acyl carrier protein transacylase	No	No	100	0.0035784	Yes	3.09735	1.88	Cytoplasmic
05506	gatA	Glutamyl-tRNA(Gln) amidotransferase subunit A	No	No	92.3077	0.00909	Yes	1.32743	1.88	Cytoplasmic
03002	pgl	6-phosphogluconolactonase	No	No	100	0.12632	Yes	6.19469	1.88	Periplasmic
04966	maoC	Protein maoC	No	No	100	0.14379	Yes	6.63717	1.88	Cytoplasmic
05597	maoA	Primary amine oxidase	No	No	97.4359	0.00799	Yes	2.65487	1.88	Periplasmic
04298	-	putative tyrosine-protein phosphatase	No	No	100		Yes	3.09735	1.88	Unknown
04992	-	Arginine N-succinyltransferase	No	No	100	0.06954	Yes	4.86726	1.87	Cytoplasmic Membrane
05398	astA	Arginine N-succinyltransferase	No	No	100	0.06954	Yes	4.86726	1.87	Cytoplasmic
05547	-	Phosphotriesterase family protein	No	No	87.1795		Yes	0	1.87	Cytoplasmic Membrane
02335	cbiL	Cobalt-precorrin-2 C(20)-methyltransferase	No	No	100	0.02691	Yes	3.9823	1.87	Cytoplasmic
02024	-	5'-nucleotidase	No	No	100	0.06138	Yes	4.86726	1.87	Cytoplasmic
01639	otsB	Trehalose-phosphate phosphatase	No	No	100	0.00717	Yes	3.53982	1.87	Cytoplasmic
05045	pcaC	4-carboxymuconolactone decarboxylase	No	No	100	0.02055	Yes	3.9823	1.86	Unknown
04717	nasA	Nitrate reductase	No	No	100	0.00244722	Yes	3.53982	1.86	Cytoplasmic
05269	-	putative dihydrodipicolinate synthase	No	No	94.8718	0.03468	Yes	3.09735	1.86	Cytoplasmic
04907	thiK	Thiamine kinase	No	No	100	0	Yes	3.53982	1.86	Unknown
04171	hipO	Hippurate hydrolase	No	No	100	0	Yes	3.53982	1.86	Cytoplasmic
00040	-	NADPH-dependent FMN reductase	No	No	100	0.10562	Yes	6.19469	1.86	Cytoplasmic
02438	-	Flavin reductase domain-containing protein	No	No	82.0513	0.10562	Yes	1.76991	1.86	Unknown
02481	dgoA	2-dehydro-3-deoxy-6-phosphogalactonate aldolase	No	No	100	0.01354	Yes	3.9823	1.85	Cytoplasmic
03898	puuB	Gamma-glutamylputrescine oxidoreductase	No	No	100	0.03056	Yes	4.42478	1.85	Cytoplasmic
05312	-	Gluconate 2-dehydrogenase, flavoprotein subunit	No	No	100	0.02827	Yes	4.42478	1.85	Unknown
05082	budA	Alpha-acetolactate decarboxylase	No	No	97.4359	0	Yes	3.09735	1.85	Unknown
03858	ssuE	FMN reductase	No	No	97.4359	0.10562	Yes	5.75221	1.85	Cytoplasmic
03586	hiuH	5-hydroxyisourate hydrolase	No	No	100	0.0072	Yes	3.9823	1.85	Periplasmic
00302	treF	Cytoplasmic trehalase	No	No	100	0.00676	Yes	3.9823	1.85	Cytoplasmic
04681	pfkB	6-phosphofructokinase isozyme 2	No	No	100	0.03684	Yes	4.86726	1.84	Cytoplasmic
00037	nagB	Glucosamine-6-phosphate deaminase	No	No	100	0.00068	Yes	3.9823	1.84	Cytoplasmic
01595	rsmF	Ribosomal RNA small subunit methyltransferase F	No	No	100	1.23004e-05	Yes	3.9823	1.84	Cytoplasmic
31617	glmS	Glucosamine--fructose-6-phosphate aminotransferase isomerizing	No	No	100	1	No	3.9823	1.84	Cytoplasmic
00615	aes	Acetyl esterase	No	No	100	0	Yes	3.9823	1.84	Cytoplasmic
05415	phoN	Non-specific acid phosphatase	No	No	100	0	Yes	3.9823	1.84	Periplasmic
03914	rutF	Putative flavin reductase rutF	No	No	100	0.10562	Yes	6.63717	1.84	Unknown
31514	-	putative aldehyde/histidinol dehydrogenase	No	No	100	0.08444	Yes	6.19469	1.84	Cytoplasmic
02353	fucK	L-fuculokinase	No	No	100	0.01355	Yes	4.42478	1.84	Cytoplasmic
03902	puuA	Gamma-glutamylputrescine synthetase	No	No	100	0.03098	Yes	4.86726	1.84	Cytoplasmic
04995	-	Succinylglutamate desuccinylase	No	No	100	0.01308	Yes	4.42478	1.84	Cytoplasmic
03515	scrK	Fructokinase	No	No	100	0.02981	Yes	4.86726	1.84	Cytoplasmic Membrane
04567	osmC	Peroxiredoxin osmC	No	No	97.4359	0.00231827	Yes	3.53982	1.84	Cytoplasmic
03901	puuD	Gamma-glutamyl-gamma-aminobutyrate hydrolase	No	No	100	0.02932	Yes	4.86726	1.83	Cytoplasmic
02498	hpcH	4-hydroxy-2-oxo-heptane-1,7-dioate aldolase	No	No	100	0.1655	Yes	8.40708	1.83	Cytoplasmic
03019	hutG	Formimidoylglutamase	No	No	100	0.03858	Yes	5.30973	1.83	Cytoplasmic
05404	-	carboxymuconolactone decarboxylase family protein	No	No	100	0.02055	Yes	4.86726	1.83	Cytoplasmic Membrane
05460	mpaA	Protein mpaA	No	No	97.4359	0.00848	Yes	3.9823	1.82	Cytoplasmic
05224	hipA	Serine/threonine-protein kinase HipA	No	No	100	0	Yes	4.42478	1.82	Cytoplasmic
01740	fre	NAD(P)H-flavin reductase	No	No	100	0.10562	Yes	7.07965	1.82	Cytoplasmic
01544	treA	Periplasmic trehalase	No	No	97.4359	0.00676	Yes	3.9823	1.82	Periplasmic
00202	hldD	ADP-L-glycero-D-manno-heptose-6-epimerase	Yes	No	100	0.02729	Yes	17.6991	1.82	Cytoplasmic
00057	dgoA	2-dehydro-3-deoxy-6-phosphogalactonate aldolase	No	No	100	0.01354	Yes	4.86726	1.82	Cytoplasmic
05397	astD	N-succinylglutamate 5-semialdehyde dehydrogenase	No	No	100	0.0135	Yes	4.86726	1.82	Cytoplasmic
05395	astE	Succinylglutamate desuccinylase	No	No	100	0.01308	Yes	4.86726	1.82	Cytoplasmic
04994	astB	N-succinylarginine dihydrolase	No	No	100	0.00677	Yes	4.86726	1.81	Cytoplasmic
05396	astB	N-succinylarginine dihydrolase	No	No	100	0.00677	Yes	4.86726	1.81	Cytoplasmic
00293	kdgK	2-dehydro-3-deoxygluconokinase	No	No	100	0.09476	Yes	7.07965	1.81	Unknown
04607	mhpE	4-hydroxy-2-oxovalerate aldolase	No	No	100	0.0223	Yes	5.30973	1.81	Cytoplasmic
02105	tauD	Alpha-ketoglutarate-dependent taurine dioxygenase	No	No	100	0.03888	Yes	5.75221	1.81	Cytoplasmic
02862	lsrK	Autoinducer 2 kinase lsrK	No	No	100	0.000838395	Yes	4.86726	1.81	Cytoplasmic
01971	ispH	4-hydroxy-3-methylbut-2-enyl diphosphate reductase	No	Yes	97.4359	0.07442	Yes	18.5841	1.81	Cytoplasmic
01598	-	Serine/threonine-protein phosphatase 1	No	No	100	0	Yes	4.86726	1.81	Cytoplasmic
01234	qorB	Quinone oxidoreductase 2	No	No	100	0	Yes	4.86726	1.81	Unknown
31513	ipdC	Indole-3-pyruvate decarboxylase	No	No	100	0.01436	Yes	5.30973	1.8	Cytoplasmic Membrane
01742	fadB	Fatty acid oxidation complex subunit alpha multifunctional enzyme	No	No	100	0.18466	Yes	9.73451	1.8	Cytoplasmic
03548	pdxK	Pyridoxine kinase	No	No	100	0.00725	Yes	5.30973	1.79	Cytoplasmic
02492	-	4-hydroxyphenylacetate degradation bifunctional isomerase/decarboxylase, HpaG1subunit	No	No	100	0.00677	Yes	5.30973	1.79	Cytoplasmic
05459	-	L-Ala-D/L-Glu epimerase	No	No	97.4359	0.01469	Yes	4.86726	1.79	Cytoplasmic
04110	-	Carboxymuconolactone decarboxylase domain-containing protein	No	No	100	0.02055	Yes	5.75221	1.79	Unknown
04406	-	putative oxidoreductase	No	No	100	0.02041	Yes	5.75221	1.79	Cytoplasmic
01150	-	putative mannitol dehydrogenase	No	No	100	0.02041	Yes	5.75221	1.79	Cytoplasmic
03397	entB	Isochorismatase	No	No	100	0.02041	Yes	5.75221	1.79	Cytoplasmic
04301	bglA	Aryl-phospho-beta-D-glucosidase bglA	No	No	100	0.00169	Yes	5.30973	1.79	Cytoplasmic
05357	trpC	Bifunctional indole-3-glycerol phosphate synthase/phosphoribosylanthranilate isomerase	Yes	No	100	0.01395	Yes	18.1416	1.79	Cytoplasmic
05385	-	polysaccharide deacetylase domain-containing protein	No	No	100	0	Yes	5.30973	1.79	Cytoplasmic
02399	iap	Alkaline phosphatase isozyme conversion protein	No	No	100	0	Yes	5.30973	1.79	Unknown
04579	katG	Catalase-peroxidase bifunctional enzyme	No	No	100	0.04906	Yes	6.63717	1.78	Cytoplasmic
01073	garL	5-keto-4-deoxy-D-glucarate aldolase	No	No	100	0.06468	Yes	7.07965	1.78	Cytoplasmic
02496	hpcD	5-carboxymethyl-2-hydroxymuconate Delta-isomerase	No	No	100	0.00677	Yes	5.75221	1.78	Unknown
05136	ribE	Riboflavin synthase alpha chain	No	Yes	100	0.05143	Yes	19.469	1.77	Cytoplasmic
02696	ilvE	Branched-chain-amino-acid aminotransferase	Yes	No	100	0.01436	Yes	18.5841	1.77	Cytoplasmic
03027	bioF	8-amino-7-oxononanoate synthase	No	No	100	0.12397	Yes	8.84956	1.77	Cytoplasmic
04993	astD	N-succinylglutamate 5-semialdehyde dehydrogenase	No	No	94.8718	0.0135	Yes	4.86726	1.77	Cytoplasmic
01321	iolE	Inosose dehydratase	No	No	97.4359	0.10925	Yes	7.9646	1.77	Cytoplasmic
00681	bioH	Carboxylesterase bioH	No	No	100	0.06315	Yes	7.52212	1.76	Cytoplasmic
01184	murQ	N-acetylmuramic acid 6-phosphate etherase	No	No	100	0.00882	Yes	6.19469	1.76	Unknown
00976	menH	2-succinyl-6-hydroxy-2,4-cyclohexadiene-1-carboxylate synthase	No	No	97.4359	0.08735	Yes	7.52212	1.76	Unknown
00974	menC	o-succinylbenzoate synthase	No	No	100	0.06118	Yes	7.52212	1.76	Unknown
03570	cadA	Lysine decarboxylase, inducible	No	No	100	0.00719	Yes	6.19469	1.76	Cytoplasmic
02398	cysH	Phosphoadenosine phosphosulfate reductase	No	No	100	0.04026	Yes	7.07965	1.76	Cytoplasmic
01547	ldcA	Murein tetrapeptide carboxypeptidase	No	No	94.8718	0.00286	Yes	4.86726	1.76	Cytoplasmic
04323	-	putative transketolase family protein	No	No	97.4359	0.15259	Yes	9.29204	1.76	Cytoplasmic
02497	hpcG	putative 2-oxo-hepta-3-ene-1,7-dioic acid hydratase	No	No	100	0.05518	Yes	7.52212	1.75	Cytoplasmic
02298	cobD	Threonine-phosphate decarboxylase	No	No	100	0.00143298	Yes	6.19469	1.75	Cytoplasmic
02695	ilvM	Acetolactate synthase isozyme 2 small subunit	No	No	100	0.03587	Yes	7.07965	1.75	Unknown
02775	metC	Cystathionine beta-lyase metC	No	No	100	0.05012	Yes	7.52212	1.75	Cytoplasmic
02078	mak	Fructokinase	No	No	100	0.02981	Yes	7.07965	1.75	Cytoplasmic
02555	mak	Fructokinase	No	No	100	0.02981	Yes	7.07965	1.75	Cytoplasmic Membrane
00449	phnN	Ribose 1,5-bisphosphate phosphokinase PhnN	No	No	97.4359	0.01827	Yes	6.19469	1.74	Cytoplasmic
02070	malZ	Maltodextrin glucosidase	No	No	97.4359	0.01115	Yes	6.19469	1.74	Cytoplasmic
01103	argG	Argininosuccinate synthase	No	No	100	0.03803	Yes	7.52212	1.74	Cytoplasmic
31880	bioC	Malonyl-CoA O-methyltransferase BioC	No	No	100	0.01997	Yes	7.07965	1.74	Unknown
04892	nagK	N-acetyl-D-glucosamine kinase	No	No	100	0.03748	Yes	7.52212	1.74	Cytoplasmic
03155	-	putative lipid kinase	No	No	100	0	Yes	6.63717	1.73	Cytoplasmic
00360	lysC	Lysine-sensitive aspartokinase 3	No	No	100	0.05219	Yes	7.9646	1.73	Cytoplasmic
00569	metL	Bifunctional aspartokinase/homoserine dehydrogenase 2	No	No	100	0.05219	Yes	7.9646	1.73	Cytoplasmic Membrane
01713	-	putative HAD-superfamily hydrolase	No	No	100	0.01357	Yes	7.07965	1.73	Cytoplasmic
01798	lpxA	Acyl-[acyl-carrier-protein]--UDP-N-acetylglucosamine O-acyltransferase	Yes	Yes	100	0.28751	Yes	38.9381	1.73	Cytoplasmic
31501	gsp	Bifunctional glutathionylspermidine synthetase/amidase	No	No	100	0.01034	Yes	7.07965	1.73	Cytoplasmic
04971	paaE	putative phenylacetic acid degradation NADH oxidoreductase paaE	No	No	100	0.02723	Yes	7.52212	1.73	Cytoplasmic
00977	menD	2-succinyl-5-enolpyruvyl-6-hydroxy-3-cyclohexene-1-carboxylate synthase	No	No	97.4359	0.08735	Yes	8.40708	1.73	Unknown
03314	nagA	N-acetylglucosamine-6-phosphate deacetylase	No	No	100	0.06008	Yes	8.40708	1.72	Cytoplasmic
00256	kdgK	2-dehydro-3-deoxygluconokinase	No	No	100	0.09476	Yes	9.29204	1.72	Cytoplasmic
03336	cobC	Alpha-ribazole phosphatase	No	No	100	0.00124	Yes	7.07965	1.72	Cytoplasmic
05249	tam	Trans-aconitate 2-methyltransferase	No	No	100	1.23004e-05	Yes	7.07965	1.72	Cytoplasmic
02008	nadR	Trifunctional NAD biosynthesis/regulator protein NadR	No	No	100	1e-05	Yes	7.07965	1.72	Cytoplasmic
01793	ldcC	Lysine decarboxylase, constitutive	No	No	97.4359	0.00719	Yes	6.63717	1.72	Cytoplasmic
02854	patA	Putrescine aminotransferase	No	No	100	0.01568	Yes	7.52212	1.71	Cytoplasmic
04074	-	putative manganese catalase	No	No	94.8718	0.04906	Yes	7.07965	1.71	Cytoplasmic
04975	paaI	Acyl-coenzyme A thioesterase paaI	No	No	100	0.01317	Yes	7.52212	1.71	Unknown
02918	-	putative glycerophosphoryl diester phosphodiesterase	No	No	100	0.01178	Yes	7.52212	1.71	Unknown
01787	-	peptidyl-tRNA hydrolase domain-containing protein	No	No	97.4359	0.000386975	Yes	6.63717	1.71	Unknown
04916	pabC	Aminodeoxychorismate lyase	No	No	100	0.00999	Yes	7.52212	1.71	Cytoplasmic
01942	araB	Ribulokinase	No	No	100	0.00677	Yes	7.52212	1.71	Cytoplasmic
01723	pldB	Lysophospholipase L2	No	No	100	0.00504	Yes	7.52212	1.7	Cytoplasmic Membrane
03700	panE	2-dehydropantoate 2-reductase	No	No	100	0.0039	Yes	7.52212	1.7	Cytoplasmic
05264	ldh2	L-lactate dehydrogenase 2	No	No	100	0.00355	Yes	7.52212	1.7	Cytoplasmic
02360	ssuD1	Alkanesulfonate monooxygenase 1	No	No	100	0.03635	Yes	8.40708	1.7	Cytoplasmic
03856	ssuD	Alkanesulfonate monooxygenase	No	No	100	0.03635	Yes	8.40708	1.7	Cytoplasmic
03280	sdhD	Succinate dehydrogenase hydrophobic membrane anchor subunit	No	No	100	1.23004e-05	Yes	7.52212	1.7	Cytoplasmic Membrane
00392	aphA	Class B acid phosphatase	No	No	100	0	Yes	7.52212	1.7	Unknown
01114	dacB	D-alanyl-D-alanine carboxypeptidase dacB bifunctional protein	No	No	100	0	Yes	7.52212	1.7	Periplasmic
00326	arnA	Bifunctional polymyxin resistance protein ArnA	No	No	100	0.0704	Yes	9.29204	1.7	Cytoplasmic
01993	thrA	Bifunctional aspartokinase/homoserine dehydrogenase 1	No	No	100	0.05219	Yes	8.84956	1.7	Cytoplasmic
00513	frdB	Fumarate reductase iron-sulfur subunit	No	No	100	0.01394	Yes	7.9646	1.7	Cytoplasmic Membrane
31609	thiE	Thiamine-phosphate synthase	No	No	100	0.0293	Yes	8.40708	1.69	Cytoplasmic
05014	manA	Mannose-6-phosphate isomerase	No	No	97.4359	0	Yes	7.07965	1.69	Cytoplasmic
05165	pdxY	Pyridoxamine kinase	No	No	100	0.00725	Yes	7.9646	1.69	Cytoplasmic
01217	ulaD	3-keto-L-gulonate-6-phosphate decarboxylase ulaD	No	No	100	0.00678	Yes	7.9646	1.69	Cytoplasmic
01033	mnmC	tRNA 5-methylaminomethyl-2-thiouridine biosynthesis bifunctional protein MnmC	No	No	100	0.00429	Yes	7.9646	1.69	Cytoplasmic
03018	hutI	Imidazolonepropionase	No	No	100	0.039	Yes	8.84956	1.69	Cytoplasmic
02798	-	trypanothione synthase-like protein	No	No	100	0.00359	Yes	7.9646	1.69	Cytoplasmic
01626	-	putative isochorismatase family protein	No	No	100	0.02041	Yes	8.40708	1.68	Cytoplasmic
01318	iolD	3D-(3,5/4)-trihydroxycyclohexane-1,2-dione hydrolase	No	No	100	0.10884	Yes	10.6195	1.68	Cytoplasmic
02175	visC	Protein visC	No	No	100	0.00062	Yes	7.9646	1.68	Cytoplasmic
00082	ilvN	Acetolactate synthase isozyme 1 small subunit	No	No	100	0.03587	Yes	8.84956	1.68	Unknown
02174	ubiH	2-octaprenyl-6-methoxyphenol hydroxylase	No	No	100	0.00036	Yes	7.9646	1.68	Unknown
03318	ubiF	2-octaprenyl-3-methyl-6-methoxy-1,4-benzoquinol hydroxylase	No	No	100	0.000171606	Yes	7.9646	1.68	Unknown
02350	rlmM	Ribosomal RNA large subunit methyltransferase M	No	No	100	1.23004e-05	Yes	7.9646	1.68	Cytoplasmic
02027	rsmC	Ribosomal RNA small subunit methyltransferase C	No	No	100	1.23004e-05	Yes	7.9646	1.68	Cytoplasmic
04238	amiD	N-acetylmuramoyl-L-alanine amidase amiD	No	No	100	0	Yes	7.9646	1.68	Unknown
02793	cpdA	3',5'-cyclic adenosine monophosphate phosphodiesterase CpdA	No	No	100	0	Yes	7.9646	1.68	Cytoplasmic
00708	gph	Phosphoglycolate phosphatase	No	No	100	0	Yes	7.9646	1.68	Cytoplasmic
00635	mobA	Molybdopterin-guanine dinucleotide biosynthesis protein A	No	No	100	0	Yes	7.9646	1.68	Cytoplasmic
02795	nudF	ADP-ribose pyrophosphatase	No	No	100		Yes	7.9646	1.68	Cytoplasmic
31512	aroL	Shikimate kinase 2	No	No	100	0.03374	Yes	8.84956	1.68	Cytoplasmic
02343	mltA	Membrane-bound lytic murein transglycosylase A	No	No	97.4359	0	Yes	7.52212	1.67	Outer Membrane
01236	cpdB	Bifunctional 2',3'-cyclic-nucleotide 2'-phosphodiesterase/3'-nucleotidase	No	No	100	0.00677	Yes	8.40708	1.67	Periplasmic
03283	gltA	Citrate synthase	Yes	No	100	0.07293	Yes	22.5664	1.67	Cytoplasmic
00671	glpE	Thiosulfate sulfurtransferase glpE	No	No	100	0.02398	Yes	8.84956	1.67	Cytoplasmic
00201	rfaF	ADP-heptose--LPS heptosyltransferase 2	No	No	100	0.03886	Yes	9.29204	1.67	Cytoplasmic
02611	gshA	Glutamate--cysteine ligase	No	No	100	0.00331	Yes	8.40708	1.67	Cytoplasmic
05004	-	sirA domain-containing protein	No	No	100	0.021	Yes	8.84956	1.67	Unknown
02012	lplA	Lipoate-protein ligase A	No	No	100	0.03675	Yes	9.29204	1.67	Cytoplasmic
02392	-	7-carboxy-7-deazaguanine synthase-like protein	No	No	100	0.000839489	Yes	8.40708	1.66	Cytoplasmic
03881	rlmI	Ribosomal RNA large subunit methyltransferase I	No	No	100	1.23004e-05	Yes	8.40708	1.66	Cytoplasmic
00516	poxA	Putative lysyl-tRNA synthetase	No	No	100	0	Yes	8.40708	1.66	Cytoplasmic
04292	supH	Sugar phosphatase supH	No	No	100	0.01663	Yes	8.84956	1.66	Unknown
02838	dhaC	glycerol dehydratase medium subunit	No	No	100	0.0151	Yes	8.84956	1.66	Cytoplasmic
02316	pduD	Propanediol dehydratase medium subunit	No	No	100	0.0151	Yes	8.84956	1.66	Unknown
00200	rfaC	Lipopolysaccharide heptosyltransferase 1	No	No	100	0.03268	Yes	9.29204	1.66	Cytoplasmic
05010	malY	Protein malY	No	No	100	0.05012	Yes	9.73451	1.66	Cytoplasmic
03037	moaA	Molybdenum cofactor biosynthesis protein A	No	No	97.4359	0.000389044	Yes	7.9646	1.66	Cytoplasmic
02381	gudX	Glucarate dehydratase-related protein	No	No	100	0.00679	Yes	8.84956	1.65	Cytoplasmic
02214	arsC	Arsenate reductase	No	No	100	0.02394	Yes	9.29204	1.65	Cytoplasmic
02067	-	Isochorismatase domain-containing protein	No	No	100	0.02041	Yes	9.29204	1.65	Unknown
31761	bisC	biotin sulfoxide reductase	No	No	100	0.00135737	Yes	8.84956	1.65	Periplasmic
03281	sdhC	Succinate dehydrogenase cytochrome b556 subunit	No	No	100	0.000257725	Yes	8.84956	1.65	Cytoplasmic Membrane
01718	pldA	Phospholipase A1 bifunctional protein	No	No	100	7e-05	Yes	8.84956	1.65	Outer Membrane
01581	rlmA	Ribosomal RNA large subunit methyltransferase A	No	No	100	1.23004e-05	Yes	8.84956	1.65	Cytoplasmic
03505	hipO	Hippurate hydrolase	No	No	100	0	Yes	8.84956	1.65	Cytoplasmic
00988	nuoG	NADH-quinone oxidoreductase subunit G	No	No	100	0	Yes	8.84956	1.65	Cytoplasmic
00985	nuoJ	NADH-quinone oxidoreductase subunit J	No	No	100	0	Yes	8.84956	1.65	Cytoplasmic Membrane
00982	nuoM	NADH-quinone oxidoreductase subunit M	No	No	100	0	Yes	8.84956	1.65	Cytoplasmic Membrane
00981	nuoN	NADH-quinone oxidoreductase subunit N	No	No	100	0	Yes	8.84956	1.65	Cytoplasmic Membrane
02006	slt	Soluble lytic murein transglycosylase	No	No	100	0	Yes	8.84956	1.65	Periplasmic
02317	pduC	Propanediol dehydratase large subunit	No	No	100	0.0151	Yes	9.29204	1.64	Cytoplasmic
00463	melA	Alpha-galactosidase	No	No	97.4359	0.00412	Yes	8.40708	1.64	Cytoplasmic
01870	speE	Spermidine synthase	No	No	100	0.05977	Yes	10.6195	1.63	Cytoplasmic
02016	deoC	Deoxyribose-phosphate aldolase	No	No	100	0.07558	Yes	11.0619	1.63	Cytoplasmic
02356	fucA	L-fuculose phosphate aldolase	No	No	100	0.02031	Yes	9.73451	1.63	Cytoplasmic
04170	pncB	Nicotinate phosphoribosyltransferase	No	No	100	0.01865	Yes	9.73451	1.63	Cytoplasmic
31526	dadA	D-amino acid dehydrogenase small subunit	No	No	100	0.00041849	Yes	9.29204	1.63	Cytoplasmic Membrane
02730	rsmE	Ribosomal RNA small subunit methyltransferase E	No	No	100	1.23004e-05	Yes	9.29204	1.63	Cytoplasmic
02839	dhaB	glycerol dehydratase large subunit	No	No	100	1e-05	Yes	9.29204	1.63	Cytoplasmic
00990	nuoE	NADH-quinone oxidoreductase subunit E	No	No	100	0	Yes	9.29204	1.63	Cytoplasmic
03342	dacA	D-alanyl-D-alanine carboxypeptidase dacA	No	No	100	0	Yes	9.29204	1.63	Cytoplasmic Membrane
04769	amn	AMP nucleosidase	No	No	100	0	Yes	9.29204	1.63	Cytoplasmic
01662	dcyD	D-cysteine desulfhydrase	No	No	100	0	Yes	9.29204	1.63	Cytoplasmic
03204	dusC	tRNA-dihydrouridine synthase C	No	No	100		Yes	9.29204	1.63	Cytoplasmic
00943	mqo	putative malate:quinone oxidoreductase	No	No	100	0.12314	Yes	12.3894	1.63	Cytoplasmic
01183	mqo	putative malate:quinone oxidoreductase	No	No	100	0.12314	Yes	12.3894	1.63	Unknown
02382	gudD	Glucarate dehydratase	No	No	97.4359	0.00679	Yes	8.84956	1.63	Unknown
03362	-	Aminotransferase	No	No	97.4359	0.88264	No	5.75221	1.63	Unknown
03562	gltX	Glutamyl-tRNA synthetase	No	Yes	100	0.0644	Yes	23.4513	1.63	Cytoplasmic
01778	gmhB	D,D-heptose 1,7-bisphosphate phosphatase	Yes	No	100	0.02812	Yes	22.5664	1.63	Cytoplasmic
05594	feaB	Phenylacetaldehyde dehydrogenase	No	No	100	0.01364	Yes	9.73451	1.62	Cytoplasmic
05419	dacD	D-alanyl-D-alanine carboxypeptidase dacD	No	No	97.4359	0	Yes	8.84956	1.62	Cytoplasmic Membrane
00241	xylB	Xylulose kinase	No	No	100	0.02146	Yes	10.177	1.61	Cytoplasmic
03021	hutU	Urocanate hydratase	No	No	94.8718	0.08991	Yes	10.6195	1.61	Cytoplasmic
31854	-	putative dithiobiotin synthetase	No	No	94.8718	0.00137196	Yes	8.40708	1.61	Cytoplasmic
03041	moaE	Molybdopterin synthase catalytic subunit	No	No	100	0.03545	Yes	10.6195	1.61	Cytoplasmic
05137	cfa	Cyclopropane-fatty-acyl-phospholipid synthase	No	No	100	1.23004e-05	Yes	9.73451	1.61	Cytoplasmic
04314	rlmF	Ribosomal RNA large subunit methyltransferase F	No	No	100	1.23004e-05	Yes	9.73451	1.61	Cytoplasmic
00636	mobB	Molybdopterin-guanine dinucleotide biosynthesis protein B	No	No	100	0	Yes	9.73451	1.61	Cytoplasmic
00993	nuoA	NADH-quinone oxidoreductase subunit A	No	No	100	0	Yes	9.73451	1.61	Cytoplasmic Membrane
04542	adhP	Alcohol dehydrogenase, propanol-preferring	No	No	97.4359	0.00338	Yes	9.29204	1.61	Cytoplasmic
02992	galM	Aldose 1-epimerase	No	No	100	0.0272	Yes	10.6195	1.6	Periplasmic
03922	putA	Bifunctional protein putA	No	No	97.4359	0.01682	Yes	9.73451	1.6	Cytoplasmic
03819	-	putative arsenate reductase	No	No	100	0.02394	Yes	10.6195	1.6	Cytoplasmic
00779	rsmB	Ribosomal RNA small subunit methyltransferase B	No	No	100	1.23004e-05	Yes	10.177	1.59	Cytoplasmic
32245	amiC	N-acetylmuramoyl-L-alanine amidase AmiC	No	No	100	0	Yes	10.177	1.59	Unknown
05154	sodC	Superoxide dismutase Cu-Zn	No	No	100	0	Yes	10.177	1.59	Periplasmic
00786	aroE	Shikimate dehydrogenase	No	No	100	0.01369	Yes	10.6195	1.59	Cytoplasmic
32046	-	molybdopterin biosynthesis family protein	No	No	100	0.00719	Yes	10.6195	1.58	Cytoplasmic
04866	purB	Adenylosuccinate lyase	Yes	Yes	100	0.0514	Yes	36.7257	1.58	Cytoplasmic
05348	btuR	Cob(I)yrinic acid a,c-diamide adenosyltransferase	No	No	100	0.00593	Yes	10.6195	1.58	Cytoplasmic
02908	gabT	4-aminobutyrate aminotransferase bifunctional protein	No	No	100	0.02352	Yes	11.0619	1.58	Cytoplasmic
02393	queD	6-carboxy-5,6,7,8-tetrahydropterin synthase	No	No	100	0.00342	Yes	10.6195	1.58	Cytoplasmic
01991	thrC	Threonine synthase	Yes	No	100	0.01591	Yes	23.4513	1.58	Cytoplasmic
00527	amiB	N-acetylmuramoyl-L-alanine amidase amiB	No	No	100	0	Yes	10.6195	1.58	Unknown
04272	dacC	D-alanyl-D-alanine carboxypeptidase dacC	No	No	100	0	Yes	10.6195	1.58	Cytoplasmic Membrane
02003	gpmB	phosphoglycerate mutase	No	No	100	0.01674	Yes	11.0619	1.57	Cytoplasmic
31882	bioB	Biotin synthase	No	No	100	0.03431	Yes	11.5044	1.57	Cytoplasmic
04268	-	Phosphatase	No	No	100	0.01357	Yes	11.0619	1.57	Cytoplasmic
03029	bioD	Dethiobiotin synthetase	No	No	92.3077	0.00137196	Yes	8.84956	1.57	Cytoplasmic
04627	-	Peptidoglycan-binding lysin domain-containing protein	No	No	97.4359	1e-05	Yes	10.177	1.57	Unknown
00222	mtlD	Mannitol-1-phosphate 5-dehydrogenase	No	No	97.4359	0	Yes	10.177	1.57	Cytoplasmic
00346	puuE	4-aminobutyrate aminotransferase	No	No	100	0.02352	Yes	11.5044	1.56	Cytoplasmic
00549	trmA	tRNA (uracil-5-)-methyltransferase	No	No	100	1.23004e-05	Yes	11.0619	1.56	Cytoplasmic
01896	mutT	8-oxo-dGTP diphosphatase	No	No	100		Yes	11.0619	1.56	Unknown
02170	-	5-formyltetrahydrofolate cyclo-ligase family protein	No	No	100	0	Yes	11.0619	1.56	Cytoplasmic Membrane
05149	gloA	Lactoylglutathione lyase	No	No	97.4359	0.00717	Yes	10.6195	1.56	Cytoplasmic
02373	queF	NADPH-dependent 7-cyano-7-deazaguanine reductase	No	No	100	0.0137	Yes	11.5044	1.55	Cytoplasmic
04467	prr	Gamma-aminobutyraldehyde dehydrogenase	No	No	94.8718	0.00905	Yes	10.177	1.55	Cytoplasmic
03531	eutC	Ethanolamine ammonia-lyase light chain	No	No	100	0.01026	Yes	11.5044	1.55	Cytoplasmic
02046	ribD	Riboflavin biosynthesis bifunctional protein ribD	No	Yes	97.4359	0.00681	Yes	23.4513	1.54	Cytoplasmic
03536	amiA	putative N-acetylmuramoyl-L-alanine amidase amiA	No	No	100	0	Yes	11.5044	1.54	Unknown
00956	ubiG	3-demethylubiquinone-9 3-methyltransferase	No	No	97.4359	0.00754	Yes	11.0619	1.54	Cytoplasmic
02804	hldE	Bifunctional protein hldE	No	Yes	100	0.02853	Yes	24.7788	1.54	Cytoplasmic
01880	aceE	Pyruvate dehydrogenase E1 component	No	No	100	0.06639	Yes	13.2743	1.54	Cytoplasmic
05081	budB	Acetolactate synthase, catabolic	No	No	97.4359	0.03587	Yes	11.9469	1.53	Cytoplasmic
01570	pabB	Para-aminobenzoate synthase component 1	No	No	100	0.02713	Yes	12.3894	1.53	Cytoplasmic
03767	hisG	ATP phosphoribosyltransferase	Yes	No	100	0.0215	Yes	24.7788	1.53	Cytoplasmic
31490	nagZ	Beta-hexosaminidase	No	No	100	0.00394	Yes	11.9469	1.53	Cytoplasmic
00958	nrdA	Ribonucleoside-diphosphate reductase 1 subunit alpha	No	Yes	100	0.34351	No	7.9646	1.52	Cytoplasmic
00959	nrdB	Ribonucleoside-diphosphate reductase 1 subunit beta	No	Yes	100	0.34351	No	7.9646	1.52	Cytoplasmic
01829	mrcB	Penicillin-binding protein 1B	No	No	100	0.000468566	Yes	11.9469	1.52	Cytoplasmic Membrane
02089	phoA	Alkaline phosphatase	No	No	100	0	Yes	11.9469	1.52	Periplasmic
05054	folE	GTP cyclohydrolase 1	No	Yes	100	0.0105035	Yes	24.7788	1.52	Cytoplasmic
01975	ribF	Riboflavin biosynthesis protein ribF	No	No	100	0.05018	Yes	13.2743	1.52	Cytoplasmic
04922	plsX	Phosphate acyltransferase	No	No	100	0.00717	Yes	12.3894	1.51	Cytoplasmic
00340	rsmD	Ribosomal RNA small subunit methyltransferase D	No	No	100	1.23004e-05	Yes	12.3894	1.5	Unknown
01957	rsmA	Ribosomal RNA small subunit methyltransferase A	No	No	100	1.23004e-05	Yes	12.3894	1.5	Cytoplasmic
03862	rlmL	Ribosomal RNA large subunit methyltransferase E	No	No	100	1.23004e-05	Yes	12.3894	1.5	Cytoplasmic
01111	rlmE	Ribosomal RNA large subunit methyltransferase E	No	No	100	1.23004e-05	Yes	12.3894	1.5	Cytoplasmic
02748	speC	Ornithine decarboxylase, constitutive	No	No	100	0.03301	Yes	13.2743	1.5	Cytoplasmic
05364	-	MarR family transcriptional regulator	No	Yes	100			0	1.5	Unknown
02518	surE	Multifunctional protein surE	No	No	100	0.06138	Yes	14.1593	1.5	Cytoplasmic
01250	ppa	Inorganic pyrophosphatase	No	Yes	100		Yes	25.2212	1.49	Cytoplasmic
05161	anmK	Anhydro-N-acetylmuramic acid kinase	No	No	100	0.00206	Yes	12.8319	1.49	Cytoplasmic Membrane
01218	ulaE	L-ribulose-5-phosphate 3-epimerase ulaE	No	No	100	0.01355	Yes	13.2743	1.48	Cytoplasmic
04210	dmsA	Anaerobic dimethyl sulfoxide reductase chain A	No	No	97.4359	0.00193533	Yes	12.3894	1.48	Cytoplasmic Membrane
00171	-	Pyruvate/Phosphoenolpyruvate kinase	No	No	100	0.47705	No	0	1.48	Unknown
02563	gmuD	6-phospho-beta-glucosidase gmuD	No	No	100	0.00169	Yes	13.2743	1.47	Cytoplasmic
31481	frdA	Fumarate reductase flavoprotein subunit	No	No	100	0.01394	Yes	13.7168	1.47	Cytoplasmic Membrane
05333	-	Putative iron compound ABC transport system periplasmic binding component	No	Yes	100			0.884956	1.46	Cytoplasmic Membrane
01028	pdxB	Erythronate-4-phosphate dehydrogenase	No	No	100	0.02878	Yes	14.1593	1.46	Cytoplasmic
05410	nudG	CTP pyrophosphohydrolase	No	No	97.4359		Yes	12.8319	1.46	Cytoplasmic
02545	-	hypothetical protein	No	Yes	97.4359			0.442478	1.46	Unknown
04425	bglC	Aryl-phospho-beta-D-glucosidase bglC	No	No	94.8718	0.00169	Yes	12.3894	1.45	Cytoplasmic
02271	gmuD	6-phospho-beta-glucosidase gmuD	No	No	100	0.00169	Yes	13.7168	1.45	Cytoplasmic
00653	ggt	Gamma-glutamyltranspeptidase	No	No	100	0.00101575	Yes	13.7168	1.45	Periplasmic
00986	nuoI	NADH-quinone oxidoreductase subunit I	No	No	100	0	Yes	13.7168	1.45	Cytoplasmic
05291	-	hypothetical protein	No	Yes	94.8718			0	1.45	Unknown
03181	-	GCN5-related N-acetyltransferase	No	Yes	100			1.32743	1.45	Unknown
04672	pheT	Phenylalanyl-tRNA synthetase beta chain	No	Yes	100	0	Yes	26.5487	1.44	Cytoplasmic
03301	pgm	Phosphoglucomutase	No	No	100	0.11027	Yes	16.8142	1.44	Cytoplasmic
00816	pdxJ	Pyridoxine 5'-phosphate synthase	No	No	100	0.02165	Yes	14.6018	1.44	Cytoplasmic
03583	gltA	Citrate synthase	No	No	100	0.07293	Yes	15.9292	1.44	Cytoplasmic
01159	dmsB	Anaerobic dimethyl sulfoxide reductase chain B	No	No	100	0.00193533	Yes	14.1593	1.44	Unknown
02169	serA	D-3-phosphoglycerate dehydrogenase	No	No	100	0.01434	Yes	14.6018	1.43	Cytoplasmic
32238	eutB	Ethanolamine ammonia-lyase heavy chain	No	No	100	0.01026	Yes	14.6018	1.43	Cytoplasmic
02112	-	Ethanolamine ammonia-lyase heavy chain	No	No	100	0.01026	Yes	14.6018	1.43	Cytoplasmic
03277	sucA	2-oxoglutarate dehydrogenase E1 component	No	No	100	0.02109	Yes	15.0442	1.42	Cytoplasmic
04209	dmsB	Anaerobic dimethyl sulfoxide reductase chain B	No	No	100	0.00193533	Yes	14.6018	1.42	Unknown
02743	trmB	tRNA (guanine-N(7)-)-methyltransferase	No	No	94.8718	1.23004e-05	Yes	13.2743	1.42	Cytoplasmic
03290	-	Allophanate hydrolase subunit 1 domain-containing protein	No	No	100	0	Yes	14.6018	1.42	Cytoplasmic
00682	-	hypothetical protein	No	Yes	100			2.21239	1.41	Unknown
05266	pdxA2	4-hydroxythreonine-4-phosphate dehydrogenase 2	No	No	94.8718	0.00721	Yes	13.7168	1.41	Cytoplasmic
05611	-	CTP synthase domain-containing protein	No	No	94.8718	0.59093	No	3.53982	1.4	Cytoplasmic
02525	hosA	Transcriptional regulator hosA	No	Yes	100			2.65487	1.39	Cytoplasmic
04712	narG	Respiratory nitrate reductase 1 alpha chain	No	No	100	0.00244722	Yes	15.4867	1.38	Cytoplasmic Membrane
04512	narZ	Respiratory nitrate reductase 2 alpha chain	No	No	100	0.00244722	Yes	15.4867	1.38	Cytoplasmic Membrane
03236	kdsC	3-deoxy-D-manno-octulosonate 8-phosphate phosphatase	Yes	No	100	0.0312	Yes	28.7611	1.38	Cytoplasmic
00599	rhaM	L-rhamnose mutarotase	No	No	100	0	Yes	15.4867	1.38	Unknown
00657	-	Quercetin 2,3-dioxygenase	No	No	100	0	Yes	15.4867	1.38	Cytoplasmic
02334	cbiK	Sirohydrochlorin cobaltochelatase	No	No	100	0.02386	Yes	16.3717	1.37	Unknown
05084	hbdH1	D-beta-hydroxybutyrate dehydrogenase	No	Yes	97.4359	0	No	2.65487	1.37	Cytoplasmic
01956	pdxA1	4-hydroxythreonine-4-phosphate dehydrogenase 1	No	No	100	0.00721	Yes	16.3717	1.35	Cytoplasmic
02341	cobU	Bifunctional adenosylcobalamin biosynthesis protein cobU	No	No	100	0.05835	Yes	17.6991	1.35	Cytoplasmic
05386	chbF	6-phospho-beta-glucosidase	No	No	100	0.00169	Yes	16.3717	1.35	Cytoplasmic
05544	-	Cell envelope integrity inner membrane protein	No	Yes	84.6154			0	1.35	Unknown
02416	aroF	Phospho-2-dehydro-3-deoxyheptonate aldolase, Tyr-sensitive	No	No	100	0.03581	Yes	17.2566	1.35	Cytoplasmic
05587	-	hypothetical protein	No	Yes	100			3.9823	1.34	Unknown
31519	aroG	Phospho-2-dehydro-3-deoxyheptonate aldolase, Phe-sensitive	No	No	100	0.03581	Yes	17.6991	1.33	Cytoplasmic
04234	poxB	Pyruvate dehydrogenase ubiquinone	No	No	100	0.000388856	Yes	16.8142	1.33	Cytoplasmic Membrane
05455	licH	putative 6-phospho-beta-glucosidase	No	No	97.4359	0.00169	Yes	16.3717	1.32	Cytoplasmic
00593	rhaD	Rhamnulose-1-phosphate aldolase	No	No	100	0.02707	Yes	17.6991	1.32	Cytoplasmic
00960	glpQ	Glycerophosphoryl diester phosphodiesterase	No	No	97.4359	0.01178	Yes	16.8142	1.31	Periplasmic
04750	cobT	Nicotinate-nucleotide--dimethylbenzimidazole phosphoribosyltransferase	No	No	100	0.03896	Yes	18.1416	1.31	Cytoplasmic
00091	phnX	Phosphonoacetaldehyde hydrolase	No	No	100	0.01967	Yes	17.6991	1.31	Cytoplasmic
00804	-	tRNA (adenine-N(6)-)-methyltransferase	No	No	100	1.23004e-05	Yes	17.2566	1.31	Unknown
02327	cbiD	Putative cobalt-precorrin-6A synthase	No	No	97.4359	0.00731	Yes	16.8142	1.31	Cytoplasmic
31507	ilvA	Threonine dehydratase biosynthetic	No	No	100	0.01434	Yes	17.6991	1.31	Cytoplasmic
03164	xylB	Xylulose kinase	No	No	97.4359	0.02146	Yes	17.2566	1.31	Cytoplasmic
04937	dinI	DNA-damage-inducible protein I	No	Yes	100			4.86726	1.31	Unknown
01556	-	YeaR domain-containing protein	No	Yes	100			4.86726	1.31	Unknown
01282	licH	6-phospho-beta-glucosidase	No	No	100	0.00169	Yes	17.6991	1.29	Cytoplasmic
02026	holD	DNA polymerase III subunit psi	No	Yes	100			5.30973	1.29	Unknown
03261	nadA	Quinolinate synthase A	No	No	100	0.03057	Yes	18.5841	1.29	Cytoplasmic
01692	wecC	UDP-N-acetyl-D-mannosamine dehydrogenase	No	No	100	0.00676	Yes	18.1416	1.28	Cytoplasmic
01459	kdsA	2-dehydro-3-deoxyphosphooctonate aldolase	Yes	Yes	100	0.03161	Yes	43.8053	1.28	Cytoplasmic
04220	aat	Leucyl/phenylalanyl-tRNA--protein transferase	No	No	100	2.58327e-07	Yes	18.1416	1.27	Cytoplasmic
00983	nuoL	NADH-quinone oxidoreductase subunit L	No	No	100	0	Yes	18.5841	1.26	Cytoplasmic Membrane
04455	-	putative HTH-type transcriptional regulator	No	Yes	100			6.19469	1.25	Cytoplasmic
00073	dsdA	D-serine dehydratase	No	No	100	0.01002	Yes	19.0265	1.25	Cytoplasmic
02305	-	putative propanol dehydrogenase	No	No	97.4359	0	Yes	18.1416	1.25	Cytoplasmic
31777	-	hypothetical protein	No	Yes	97.4359			5.75221	1.24	Unknown
02342	cobT	Nicotinate-nucleotide--dimethylbenzimidazole phosphoribosyltransferase	No	No	100	0.03896	Yes	19.9115	1.24	Cytoplasmic
00714	codA	Cytosine deaminase	No	No	97.4359	0	Yes	18.5841	1.23	Cytoplasmic
01465	lolB	Outer-membrane lipoprotein lolB	No	Yes	100			7.07965	1.22	Unknown
04407	uxuA	Mannonate dehydratase	No	No	100	0.02719	Yes	20.354	1.21	Cytoplasmic
03419	-	Transketolase domain-containing protein	No	No	17.9487	0.15259	Yes	3.09735	1.21	Cytoplasmic
01902	ftsQ	Cell division protein ftsQ	No	Yes	100			7.52212	1.2	Unknown
04260	grxA	Glutaredoxin-1	No	Yes	100			7.52212	1.2	Unknown
03334	holA	DNA polymerase III subunit delta	No	Yes	100			7.52212	1.2	Unknown
04913	holB	DNA polymerase III subunit delta'	No	Yes	100			7.52212	1.2	Cytoplasmic
01304	holC	DNA polymerase III subunit chi	No	Yes	100			7.52212	1.2	Cytoplasmic
04187	mukF	Chromosome partition protein mukF	No	Yes	100			7.52212	1.2	Cytoplasmic
00738	tusC	Protein tusC	No	Yes	100			7.52212	1.2	Cytoplasmic Membrane
05425	-	tetratricopeptide repeat-containing protein	No	Yes	100			7.52212	1.2	Cytoplasmic
03235	lptC	Lipopolysaccharide export system protein lptC	No	Yes	100			7.52212	1.2	Unknown
01818	dgt	Deoxyguanosinetriphosphate triphosphohydrolase	No	No	100	0.08239	Yes	22.1239	1.2	Cytoplasmic
04544	ppa	Inorganic pyrophosphatase	No	No	97.4359		Yes	19.469	1.2	Unknown
00566	-	4-carboxymuconolactone decarboxylase	No	No	100	0.02055	Yes	20.7965	1.19	Cytoplasmic
02080	-	hypothetical protein	No	Yes	100			7.9646	1.18	Unknown
03324	lnt	Apolipoprotein N-acyltransferase	No	Yes	100			7.9646	1.18	Cytoplasmic Membrane
31622	lptA	Lipopolysaccharide export system protein lptA	No	Yes	100			7.9646	1.18	Unknown
01367	thiH	2-iminoacetate synthase	No	No	100	0.04495	Yes	21.6814	1.18	Cytoplasmic
01855	folK	2-amino-4-hydroxy-6-hydroxymethyldihydropteridine pyrophosphokinase	No	Yes	100	0.00022	Yes	33.1858	1.17	Cytoplasmic
00739	tusB	Protein tusB	No	Yes	94.8718			7.07965	1.17	Unknown
03885	tusE	Sulfurtransferase tusE	No	Yes	100			8.40708	1.16	Cytoplasmic
01019	ubiX	3-octaprenyl-4-hydroxybenzoate carboxy-lyase	No	No	100	0.00779	Yes	21.2389	1.16	Cytoplasmic
04359	-	putative oxidoreductase	No	Yes	92.3077			6.63717	1.16	Cytoplasmic
05414	selD	Selenide, water dikinase	No	No	100	0.00574	Yes	21.2389	1.16	Cytoplasmic
00111	-	oxaloacetate decarboxylase	No	No	100	0.17368	No	0.442478	1.16	Cytoplasmic
00161	glpX	Fructose-1,6-bisphosphatase class 2	No	No	100	0.02017	Yes	21.6814	1.15	Cytoplasmic
01130	-	Putative aldolase class 2 protein	No	Yes	84.6154			4.86726	1.15	Cytoplasmic
31628	rimM	Ribosome maturation factor rimM	No	Yes	100			8.84956	1.15	Cytoplasmic
04600	-	Putative acyl-CoA dehydrogenase	No	No	100	0.17831	No	0.884956	1.14	Cytoplasmic
00403	-	Outer membrane protein assembly factor	No	Yes	94.8718			7.9646	1.13	Outer Membrane
02411	-	putative lipoprotein	No	Yes	100			9.29204	1.13	Outer Membrane
00785	rimN	Putative ribosome maturation factor rimN	No	Yes	100			9.29204	1.13	Cytoplasmic
31590	dhfrXV	Dihydrofolate reductase type 15	No	No	5.12821	0.11203	Yes	0.884956	1.13	Unknown
02978	-	hypothetical protein	No	Yes	82.0513			4.86726	1.13	Unknown
31885	bioA	Adenosylmethionine-8-amino-7-oxononanoate aminotransferase	No	No	100	0.22137	Yes	27.4336	1.12	Cytoplasmic
02368	-	Acyl-CoA dehydrogenase family protein	No	No	97.4359	0.17831	No	0.884956	1.12	Unknown
01609	eda	KHG/KDPG aldolase	No	No	100	0.15854	Yes	26.1062	1.11	Cytoplasmic
01350	coaA	Pantothenate kinase	No	No	94.8718	0.0148	Yes	21.2389	1.11	Cytoplasmic
05147	grxD	Glutaredoxin-4	No	Yes	100			9.73451	1.11	Unknown
00564	metF	5,10-methylenetetrahydrofolate reductase	Yes	No	100	0	No	9.73451	1.11	Cytoplasmic
02723	speA	Biosynthetic arginine decarboxylase	No	No	100	0.00784	Yes	22.5664	1.11	Periplasmic
03173	thiM	Hydroxyethylthiazole kinase	No	No	100	0	Yes	22.5664	1.1	Unknown
01119	ispB	Octaprenyl-diphosphate synthase	No	Yes	100	0.10968	No	12.8319	1.1	Cytoplasmic
04822	dhbE	2,3-dihydroxybenzoate-AMP ligase	No	No	35.8974	0.00052	Yes	6.63717	1.09	Cytoplasmic Membrane
01189	-	Fumarate reductase flavoprotein subunit, partial	No	No	76.9231	0.01394	Yes	17.2566	1.09	Unknown
04191	kdsB	3-deoxy-manno-octulosonate cytidylyltransferase	No	Yes	100	0.06726	Yes	37.1681	1.08	Cytoplasmic
02843	-	Cob(I)yrinic acid a,c-diamide adenosyltransferase	No	No	100	0	Yes	23.0088	1.08	Cytoplasmic
01428	tgt	Queuine tRNA-ribosyltransferase	No	No	5.12821	0.0457	Yes	0.442478	1.08	Cytoplasmic
03395	-	Esterase	No	Yes	100			10.6195	1.08	Unknown
05189	deoC	Deoxyribose-phosphate aldolase	No	No	5.12821	0.07558	Yes	1.32743	1.07	Cytoplasmic
03130	sulI	Dihydropteroate synthase type-1	No	No	10.2564	0.00042159	Yes	0.884956	1.07	Cytoplasmic
00049	dnaN	DNA polymerase III subunit beta	No	Yes	97.4359			10.177	1.07	Cytoplasmic
01901	ftsA	Cell division protein ftsA	No	Yes	100			11.0619	1.06	Cytoplasmic
00380	lexA	LexA repressor	No	Yes	100			11.0619	1.06	Cytoplasmic
00212	secB	Protein-export protein secB	No	Yes	100			11.0619	1.06	Cytoplasmic
02052	secF	Protein-export membrane protein secF	No	Yes	100			11.0619	1.06	Cytoplasmic Membrane
01020	purF	Amidophosphoribosyltransferase	Yes	No	100	0.03805	Yes	37.1681	1.05	Cytoplasmic
02715	-	putative Glucose/ribitol dehydrogenase	No	Yes	69.2308			3.53982	1.05	Cytoplasmic
04130	-	Protein kinase-like domain-containing protein	No	No	10.2564	0	Yes	1.32743	1.05	Cytoplasmic
01471	pth	Peptidyl-tRNA hydrolase	No	Yes	100	0.000386975	Yes	36.2832	1.05	Cytoplasmic
05535	-	putative D-allulose-6-phosphate 3-epimerase	No	No	94.8718	0.02031	Yes	23.0088	1.05	Cytoplasmic
04511	narY	Respiratory nitrate reductase 2 beta chain	No	No	100	0.00244722	Yes	23.8938	1.05	Cytoplasmic Membrane
05356	trpD	Bifunctional anthranilate synthase/anthranilate phosphoribosyltransferase	Yes	No	97.4359	0.35353	Yes	44.6903	1.04	Cytoplasmic
03526	idhA	Inositol 2-dehydrogenase	No	No	0	0.11091	Yes	1.76991	1.04	Unknown
02733	-	putative Holliday junction resolvase	No	Yes	100			11.5044	1.04	Cytoplasmic
04392	rplY	50S ribosomal protein L25	No	Yes	100			11.5044	1.04	Cytoplasmic
01566	-	M22 peptidase-like protein	No	Yes	100			11.5044	1.04	Unknown
04921	fabH	3-oxoacyl-[acyl-carrier-protein] synthase 3	No	Yes	100	0.64152	Yes	53.0973	1.02	Cytoplasmic
03124	sul1	Dihydropteroate synthase type-1	No	No	5.12821	0.00042159	Yes	0.884956	1.02	Cytoplasmic
00805	nadB	L-aspartate oxidase	No	No	100	0.28594	Yes	31.8584	1.01	Cytoplasmic
00562	gldA	Glycerol dehydrogenase	No	No	100	0.00242	Yes	24.7788	1.01	Cytoplasmic
00092	phnW	2-aminoethylphosphonate--pyruvate transaminase	No	No	100	0.09005	Yes	26.9912	1.01	Cytoplasmic
04751	ahcY	Adenosylhomocysteinase	No	No	100	0.023966	No	0.442478	1.01	Cytoplasmic
05286	-	5-methyltetrahydropteroyltriglutamate--homocysteine methyltransferase	No	No	97.4359	0.07456	Yes	26.1062	1.0	Cytoplasmic
02935	dnaQ	DNA polymerase III subunit epsilon	No	Yes	100			12.3894	1.0	Cytoplasmic
05118	-	putative chloramphenicol acetyltransferase	No	No	100	0.000484832	No	0	1.0	Unknown
03693	-	hypothetical protein	No	No	100			0	1.0	Unknown
02548	-	putative HTH-type transcriptional regulator	No	No	100			0	1.0	Cytoplasmic
05200	-	SMP-30/Gluconolaconase/LRE domain-containing protein	No	No	100			0	1.0	Unknown
04569	-	hypothetical protein	No	No	100			0	1.0	Periplasmic
04754	ltrA	putative HTH-type transcriptional regulator ltrA	No	No	100			0	1.0	Cytoplasmic
05003	-	hypothetical protein	No	No	100			0	1.0	Unknown
05204	-	putative oxidoreductase	No	No	100			0	1.0	Periplasmic
31520	aroE	Shikimate dehydrogenase	No	No	100			0	1.0	Cytoplasmic
04483	-	Amidohydrolase family protein	No	No	100			0	1.0	Cytoplasmic
03145	-	Signal transduction response regulator	No	No	100			0	1.0	Cytoplasmic
00130	-	putative peroxidase-related protein	No	No	100			0	1.0	Unknown
00930	-	HTH-type transcriptional regulator	No	No	100			0	1.0	Cytoplasmic
01310	-	Sugar epimerase domain-containing protein	No	No	100			0	1.0	Cytoplasmic
02210	-	hypothetical protein	No	No	100			0	1.0	Unknown
02546	-	putative thiamin pyrophosphate enzyme	No	No	100			0	1.0	Cytoplasmic
03162	-	Phosphatase	No	No	100			0	1.0	Cytoplasmic
03378	purR	HTH-type transcriptional repressor purR	No	No	100			0	1.0	Cytoplasmic
03525	-	Transcriptional regulator, LacI family	No	No	100			0	1.0	Cytoplasmic
05219	-	Fimbrial-like protein	No	No	100			0	1.0	Extracellular
00138	-	hypothetical protein	No	No	100			0	1.0	Cytoplasmic Membrane
00141	-	hypothetical protein	No	No	100			0	1.0	Unknown
03146	-	LuxR family transcriptional regulator	No	No	100			0	1.0	Cytoplasmic
03689	-	hypothetical protein	No	No	100			0	1.0	Cytoplasmic
02765	-	Thioredoxin-like fold domain-containing protein	No	No	100			0	1.0	Unknown
00113	-	putative 6-phosphogluconate dehydrogenase	No	No	100			0	1.0	Cytoplasmic
32006	-	putative oxidoreductase	No	No	100			0	1.0	Unknown
05201	-	Major facilitator family transporter	No	No	100			0	1.0	Cytoplasmic Membrane
01843	pulJ	General secretion pathway protein J	No	No	100			0	1.0	Cytoplasmic Membrane
01845	-	General secretion pathway protein L	No	No	100			0	1.0	Unknown
04370	plpA	Outer membrane lipoprotein 1	No	No	100			0	1.0	Cytoplasmic Membrane
02063	-	Carbohydrate/purine kinase domain-containing protein	No	No	100			0	1.0	Cytoplasmic
03381	-	Histidine acid phosphatase family protein	No	No	100			0	1.0	Periplasmic
01834	pulA	Pullulanase	No	No	100			0	1.0	Unknown
01844	pulK	General secretion pathway protein K	No	No	100			0	1.0	Cytoplasmic Membrane
00602	rafR	HTH-type transcriptional regulator rafR	No	No	100			0	1.0	Cytoplasmic
04533	-	Glyoxalase/fosfomycin resistance/dioxygenase domain-containing protein	No	No	97.4359	0.04059	No	0.442478	1.0	Unknown
02429	grpE	Protein grpE	No	Yes	100			12.8319	0.99	Cytoplasmic
01224	priB	Primosomal replication protein n	No	Yes	76.9231			7.07965	0.99	Unknown
00410	-	putative spermidine/putrescine-binding periplasmic	No	No	100			0.442478	0.98	Periplasmic
05327	-	Putative glyoxalase I, nickel isomerase	No	No	100			0.442478	0.98	Unknown
02208	-	Putative transcriptional regulator	No	No	100			0.442478	0.98	Cytoplasmic
04326	perR	HTH-type transcriptional regulator perR	No	No	100			0.442478	0.98	Cytoplasmic
00279	-	putative cellulose synthase operon protein D	No	No	100			0.442478	0.98	Unknown
02365	-	putative lipoprotein	No	No	100			0.442478	0.98	Cytoplasmic Membrane
02554	galR	HTH-type transcriptional regulator galR	No	No	100			0.442478	0.98	Cytoplasmic
03329	hpmB	Hemolysin transporter protein hpmB	No	No	100			0.442478	0.98	Outer Membrane
04640	-	putative TetR-family trancriptional regulatory protein	No	No	100			0.442478	0.98	Unknown
04641	-	ABC-type transport system, permease component	No	No	100			0.442478	0.98	Cytoplasmic Membrane
04770	pmrD	Signal transduction protein pmrD	No	No	100			0.442478	0.98	Unknown
04987	-	Transcriptional regulator slyA	No	No	100			0.442478	0.98	Cytoplasmic
05211	-	PTS family enzyme IIA/FPr	No	No	100			0.442478	0.98	Cytoplasmic
05365	-	putative dehydrogenase	No	No	100			0.442478	0.98	Unknown
05488	-	AraC family transcriptional regulator	No	No	100			0.442478	0.98	Unknown
31956	-	putative HTH-type transcription regulator	No	No	100			0.442478	0.98	Unknown
05205	-	LysR family transcriptional regulator	No	No	100			0.442478	0.98	Cytoplasmic
05476	-	Lambda repressor-like, DNA-binding domain-containing protein	No	No	100			0.442478	0.98	Cytoplasmic
04598	-	taurine ABC superfamily ATP binding cassette transporter, binding protein	No	No	100			0.442478	0.98	Unknown
04602	czcR	HTH-type transcriptional regulator czcR	No	No	100			0.442478	0.98	Cytoplasmic
31551	-	LysR family transcriptional regulator	No	No	100			0.442478	0.98	Cytoplasmic
04642	ltrA	putative HTH-type transcriptional regulator ltrA	No	No	100			0.442478	0.98	Cytoplasmic
01683	-	LysR family transcriptional regulator	No	No	100			0.442478	0.98	Cytoplasmic
05475	-	TIM barrel domain-containing protein	No	No	100			0.442478	0.98	Cytoplasmic
03720	-	putative oxidoreductase	No	No	100			0.442478	0.98	Cytoplasmic
00078	-	GCN5-related N-acetyltransferase	No	No	100			0.442478	0.98	Unknown
05037	abgR	HTH-type transcriptional regulator abgR	No	No	100			0.442478	0.98	Cytoplasmic
03166	-	Sugar-binding domain-containing protein	No	No	100			0.442478	0.98	Unknown
00277	bcsB	Cyclic di-GMP-binding protein	No	No	100			0.442478	0.98	Cytoplasmic Membrane
00278	bcsC	Cellulose synthase operon protein C	No	No	100			0.442478	0.98	Unknown
05203	-	putative sugar diacid utilization regulator	No	No	100			0.442478	0.98	Cytoplasmic
00110	-	putative GlcNAc-PI de-N-acetylase	No	No	100	0	No	0.442478	0.98	Cytoplasmic
03203	oprB	Porin B	No	No	100			0.442478	0.98	Outer Membrane
02037	-	putative HTH-type transcriptional regulator	No	No	100			0.442478	0.98	Cytoplasmic
04585	pqqF	Coenzyme PQQ synthesis protein F	No	No	100			0.442478	0.98	Periplasmic
01432	sulII	Dihydropteroate synthase type-2	No	No	5.12821	0.00042159	Yes	1.76991	0.98	Cytoplasmic
01488	-	Sulphatase-modifying factor domain-containing protein	No	Yes	51.2821			0.884956	0.98	Unknown
04711	narH	Respiratory nitrate reductase 1 beta chain	No	No	100	0.00244722	Yes	25.6637	0.98	Cytoplasmic Membrane
00128	-	FMN-binding domain-containing protein	No	No	97.4359			0	0.97	Cytoplasmic
00426	-	putative fimbrial-like protein	No	No	97.4359			0	0.97	Extracellular
00429	-	Fimbrial protein	No	No	97.4359			0	0.97	Unknown
04365	-	hypothetical protein	No	No	97.4359			0	0.97	Cytoplasmic
05106	-	putative dioxygenase	No	No	97.4359			0	0.97	Cytoplasmic
00174	-	hypothetical protein	No	No	97.4359			0	0.97	Cytoplasmic Membrane
05098	-	putative ABC transporter periplasmic-binding protein	No	No	97.4359			0	0.97	Unknown
05235	-	hypothetical protein	No	No	97.4359			0	0.97	Cytoplasmic
04366	NMRAL1	NmrA-like family domain-containing protein 1	No	No	97.4359			0	0.97	Unknown
04081	-	cyclic diguanylate phosphodiesterase domain-containing protein	No	No	97.4359			0	0.97	Cytoplasmic
05605	waaU	Lipopolysaccharide 1,2-N-acetylglucosaminetransferase	No	No	97.4359			0	0.97	Unknown
00470	dsbA	putative protein-folding factor DsbA	No	No	97.4359			0	0.97	Unknown
05099	-	putative crestininase	No	No	97.4359			0	0.97	Unknown
32126	lamB	maltose-inducible porin maltoporin	No	No	97.4359			0	0.97	Outer Membrane
04575	-	Putative metabolite transport protein	No	No	97.4359			0	0.97	Cytoplasmic Membrane
03695	-	Xylose isomerase-like TIM barrel	No	No	100	0.00723	No	0.884956	0.97	Unknown
04235	ltaE	Low specificity L-threonine aldolase	No	No	100	0.30736	No	8.40708	0.97	Cytoplasmic
01223	rpsF	30S ribosomal protein S6	No	Yes	100			13.2743	0.97	Cytoplasmic
04886	pdxA	4-hydroxythreonine-4-phosphate dehydrogenase	No	No	43.5897	0.00721	Yes	11.9469	0.97	Cytoplasmic
04175	-	putative HTH-type transcriptional regulator	No	No	100			0.884956	0.96	Cytoplasmic
00408	-	Metallo-beta-lactamase superfamily protein	No	No	100			0.884956	0.96	Unknown
31915	-	putative Mg2+ transporter CorA family protein	No	No	100			0.884956	0.96	Cytoplasmic Membrane
03422	-	putative glutathione S-transferase	No	No	100	0	No	0.884956	0.96	Unknown
01279	-	Helix-turn-helix protein RpiR	No	No	100			0.884956	0.96	Cytoplasmic Membrane
01322	-	putative sn-glycerol-3-phosphate-binding periplasmic protein	No	No	100			0.884956	0.96	Periplasmic
02915	-	putative Acyl-CoA N-acyltransferase	No	No	100			0.884956	0.96	Unknown
03367	rbsB	D-ribose-binding protein	No	No	100			0.884956	0.96	Periplasmic
04574	oxyR	morphology and auto-aggregation control protein	No	No	100			0.884956	0.96	Cytoplasmic
04868	-	putative HTH-type transcriptional regulator	No	No	100			0.884956	0.96	Cytoplasmic
04984	-	NodT family RND efflux system outer membrane lipoprotein	No	No	100			0.884956	0.96	Outer Membrane
05332	-	RpiR family transcriptional regulator	No	No	100			0.884956	0.96	Unknown
03391	-	plasmid stabilization system, cytotoxic translational repressor protein	No	No	100			0.884956	0.96	Unknown
31592	-	GCN5-related N-acetyltransferase	No	No	100			0.884956	0.96	Unknown
03424	-	putative HTH-type transcriptional regulator	No	No	100			0.884956	0.96	Cytoplasmic
03721	-	putative flavin-containing monoamine oxidase AofH	No	No	100			0.884956	0.96	Cytoplasmic Membrane
02480	-	HTH-type transcriptional regulator	No	No	100			0.884956	0.96	Cytoplasmic
05317	-	ABC transporter, periplasmic binding protein	No	No	100			0.884956	0.96	Unknown
05302	-	putative subunit of heme lyase	No	No	100			0.884956	0.96	Cytoplasmic Membrane
01324	-	Metallo-dependent phosphatase	No	No	100			0.884956	0.96	Cytoplasmic
01842	pulI	General secretion pathway protein I	No	No	100			0.884956	0.96	Cytoplasmic Membrane
05225	-	putative DNA-binding transcriptional regulator HipB	No	No	100			0.884956	0.96	Unknown
00099	-	Maltoporin-like protein	No	No	100			0.884956	0.96	Outer Membrane
03524	-	putative periplasmic binding protein/LacI transcriptional regulator	No	No	100			0.884956	0.96	Periplasmic
01519	-	ABC transporter, periplasmic substrate-binding protein	No	No	100			0.884956	0.96	Unknown
04589	pqqB	Coenzyme PQQ synthesis protein B	No	No	100			0.884956	0.96	Cytoplasmic
03916	rutD	protein rutD	No	No	100			0.884956	0.96	Unknown
03516	scrY	Sucrose porin	No	No	100			0.884956	0.96	Outer Membrane
05471	-	TenA family transcription regulator	No	No	100			0.884956	0.96	Unknown
04687	-	YceI-like domain-containing protein	No	No	100			0.884956	0.96	Unknown
03906	-	Short-chain dehydrogenase/reductase	No	No	100			0.884956	0.96	Cytoplasmic
03371	-	Carbohydrate/purine kinase domain-containing protein	No	No	100			0.884956	0.96	Cytoplasmic
05474	-	hypothetical protein	No	No	100			0.884956	0.96	Cytoplasmic
01960	folA	Dihydrofolate reductase	No	No	100	0.11203	Yes	28.7611	0.96	Cytoplasmic
01926	aroE	Shikimate dehydrogenase	No	No	97.4359	0.01369	Yes	25.6637	0.96	Cytoplasmic
31631	pepD	Aminoacyl-histidine dipeptidase	No	No	100	0.02145	Yes	26.5487	0.96	Cytoplasmic
31598	galS	HTH-type transcriptional regulator galS	No	No	97.4359			0.442478	0.96	Cytoplasmic
03507	-	hypothetical protein	No	No	97.4359			0.442478	0.96	Unknown
04362	-	isoflavone reductase-like protein	No	No	97.4359			0.442478	0.96	Unknown
00307	-	Phosphatidic acid phosphatase family protein	No	No	97.4359			0.442478	0.96	Periplasmic
03373	-	Carbohydrate kinase, FGGY family protein	No	No	97.4359			0.442478	0.96	Cytoplasmic
03375	-	putative nucleobase transporter	No	No	97.4359			0.442478	0.96	Cytoplasmic Membrane
04083	budR	HTH-type transcriptional regulator budR	No	No	97.4359			0.442478	0.96	Cytoplasmic
05367	-	Short-chain dehydrogenase/reductase SDR protein	No	No	97.4359			0.442478	0.96	Extracellular
31946	-	putative transcription regulator	No	No	97.4359			0.442478	0.96	Unknown
05125	-	hypothetical protein	No	No	97.4359			0.442478	0.96	Unknown
05468	-	ABC superfamily ATP binding cassette transporter	No	No	97.4359			0.442478	0.96	Unknown
02133	-	Phosphonates-binding periplasmic protein	No	No	97.4359			0.442478	0.96	Periplasmic
01326	-	putative sn-glycerol-3-phosphate transport system permease protein	No	No	97.4359			0.442478	0.96	Cytoplasmic Membrane
02446	-	Xylose isomerase domain-containing protein	No	No	94.8718	0.00723	No	0	0.96	Unknown
03356	ahpF	Alkyl hydroperoxide reductase subunit F	No	No	100	0	Yes	26.1062	0.96	Cytoplasmic Membrane
00227	selA	L-seryl-tRNA(Sec) selenium transferase	No	No	100	0	Yes	26.1062	0.96	Cytoplasmic
01638	otsA	Alpha,alpha-trehalose-phosphate synthase UDP-forming	No	No	100	0.09404	No	3.53982	0.95	Unknown
01621	ruvA	Holliday junction ATP-dependent DNA helicase ruvA	No	Yes	100			13.7168	0.95	Cytoplasmic
04322	-	putative transketolase family protein	No	No	100	0.15259	Yes	30.0885	0.95	Cytoplasmic
05095	-	FAD binding domain-containing protein	No	No	94.8718			0	0.95	Cytoplasmic
05101	-	putative hydrolase	No	No	94.8718			0	0.95	Cytoplasmic
02448	fliY	Cystine-binding periplasmic protein	No	No	94.8718			0	0.95	Periplasmic
04877	-	Aldehyde dehydrogenase	No	No	94.8718			0	0.95	Unknown
05504	-	GCN5-related N-acetyltransferase	No	No	94.8718			0	0.95	Cytoplasmic
05526	-	TetR-family trancriptional regulatory protein	No	No	94.8718			0	0.95	Cytoplasmic
05525	-	hypothetical protein	No	No	94.8718			0	0.95	Unknown
01474	-	Periplasmic binding protein	No	No	94.8718			0	0.95	Periplasmic
05103	-	putative LysR family transcriptional regulator	No	No	94.8718			0	0.95	Cytoplasmic
05236	-	hypothetical protein	No	No	100			1.32743	0.95	Unknown
00169	-	Chloride channel, voltage gated protein	No	No	100			1.32743	0.95	Cytoplasmic Membrane
05604	msgA	Virulence protein msgA	No	No	100			1.32743	0.95	Unknown
03883	-	putative HTH-type transcriptional regulator	No	No	100			1.32743	0.95	Cytoplasmic
01104	-	hypothetical protein	No	No	100			1.32743	0.95	Unknown
02524	-	putative HTH-type transcriptional regulator	No	No	100			1.32743	0.95	Cytoplasmic Membrane
03692	ksdD	3-oxosteroid 1-dehydrogenase	No	No	100	0	No	1.32743	0.95	Cytoplasmic Membrane
05221	-	Putative outer membrane usher protein	No	No	100			1.32743	0.95	Outer Membrane
05334	-	Putative iron compound ABC transport system permease component	No	No	100			1.32743	0.95	Cytoplasmic Membrane
05337	-	putative TonB-dependent receptor	No	No	100			1.32743	0.95	Outer Membrane
05596	-	putative oxidoreductase	No	No	100			1.32743	0.95	Unknown
31822	-	LysR family regulatory protein	No	No	100			1.32743	0.95	Cytoplasmic
31815	-	aldehyde dehydrogenase domain-containing protein	No	No	100			1.32743	0.95	Cytoplasmic
04867	-	hypothetical protein	No	No	100			1.32743	0.95	Unknown
00144	-	RpiR family transcriptional regulator protein	No	No	100			1.32743	0.95	Unknown
04741	-	putative HTH-type transcriptional regulator	No	No	100			1.32743	0.95	Cytoplasmic
04774	-	putative regulatory protein TetR	No	No	100			1.32743	0.95	Cytoplasmic
03498	atsB	Anaerobic sulfatase-maturating enzyme	No	No	100			1.32743	0.95	Cytoplasmic
04643	-	putative ABC transporter substrate-binding lipoprotein	No	No	100			1.32743	0.95	Cytoplasmic Membrane
05482	hyuE	Hydantoin racemase	No	No	100		No	1.32743	0.95	Unknown
03374	mtnB	Methylthioribulose-1-phosphate dehydratase	No	No	100			1.32743	0.95	Cytoplasmic
04586	pqqE	Coenzyme PQQ synthesis protein E	No	No	100			1.32743	0.95	Cytoplasmic
03167	rbtR	Ribitol operon repressor	No	No	100			1.32743	0.95	Cytoplasmic
05434	-	hypothetical protein	No	No	100			1.32743	0.95	Unknown
00205	-	putative glycosyltransferase, family 2	No	No	100			1.32743	0.95	Cytoplasmic Membrane
00972	nudI	Nucleoside triphosphatase nudI	No	No	94.8718	0.2223	No	5.75221	0.94	Cytoplasmic
00591	rhaB	Rhamnulokinase	No	No	100	0.02032	Yes	26.9912	0.94	Cytoplasmic
05511	-	putative transporter periplasmic substrate binding protein	No	No	97.4359			0.884956	0.94	Periplasmic
00036	-	putative hydrolase	No	No	97.4359			0.884956	0.94	Unknown
05256	-	Putative GNAT family acetyltransferase	No	No	97.4359			0.884956	0.94	Cytoplasmic
04541	gsiB	Glutathione-binding protein gsiB	No	No	97.4359			0.884956	0.94	Periplasmic
03392	-	Lambda repressor-like protein	No	No	97.4359			0.884956	0.94	Unknown
03702	-	hypothetical protein	No	No	97.4359			0.884956	0.94	Unknown
05517	PA1024	Nitronate monooxygenase	No	No	97.4359			0.884956	0.94	Cytoplasmic
03647	cycB	Cyclodextrin-binding protein	No	No	97.4359			0.884956	0.94	Periplasmic
04587	pqqD	Coenzyme PQQ synthesis protein D	No	No	97.4359			0.884956	0.94	Cytoplasmic
00645	phd	Phage/plasmid maintenance protein	No	No	97.4359			0.884956	0.94	Unknown
02527	-	Phenolic acid decarboxylase subunit C	No	No	100	0.00323034	No	1.76991	0.93	Cytoplasmic
05102	-	putative vanillate O-demethylase oxidoreductase	No	No	94.8718	0.00103182	No	0.442478	0.93	Cytoplasmic
02243	-	hypothetical protein	No	No	94.8718			0.442478	0.93	Cytoplasmic
00197	-	putative heptosyltransferas in waa region	No	No	94.8718			0.442478	0.93	Cytoplasmic
03500	moaE	Protein moaE	No	No	94.8718			0.442478	0.93	Cytoplasmic
04639	mdtA	Multidrug resistance protein mdtA	No	No	94.8718			0.442478	0.93	Unknown
03546	-	hypothetical protein	No	No	100			1.76991	0.93	Cytoplasmic
00134	-	NUDIX hydrolase protein	No	No	100			1.76991	0.93	Cytoplasmic Membrane
00866	-	putative oxidoreductase	No	No	100			1.76991	0.93	Cytoplasmic
05238	-	Oxidoreductase, 2OG-Fe(II) oxygenase family protein	No	No	100			1.76991	0.93	Cytoplasmic
00109	-	LysR family transcriptional regulator	No	No	100			1.76991	0.93	Cytoplasmic
00935	-	Beta-lactamase-related protein	No	No	100			1.76991	0.93	Unknown
03576	-	hypothetical protein	No	No	100			1.76991	0.93	Cytoplasmic
31984	-	Cytotoxic necrotizing domain-containing protein	No	No	100			1.76991	0.93	Unknown
04722	nasR	Nitrate regulatory protein	No	No	100			1.76991	0.93	Cytoplasmic
05245	-	Putative prolyl endopeptidase	No	No	100			1.76991	0.93	Unknown
00129	-	50S ribosomal protein L21	No	No	100			1.76991	0.93	Unknown
01518	-	LysR family transcriptional regulator protein	No	No	100			1.76991	0.93	Cytoplasmic
00613	-	PilT domain-containing protein	No	No	100			1.76991	0.93	Unknown
01539	-	Proteasome subunit alpha/beta domain-containing protein	No	No	100			1.76991	0.93	Unknown
02758	-	putative HTH-type transcriptional regulator	No	No	100			1.76991	0.93	Cytoplasmic
04638	mdtB	Multidrug resistance protein mdtB	No	No	100			1.76991	0.93	Cytoplasmic Membrane
31627	-	SMP-30/Gluconolaconase/LRE domain-containing protein	No	No	100			1.76991	0.93	Cytoplasmic
01457	chaB	Cation transport regulator chaB	No	No	100			1.76991	0.93	Unknown
04391	allS	HTH-type transcriptional activator AllS	No	No	100			1.76991	0.93	Cytoplasmic
04506	-	putative ABC transporter substrate binding protein	No	No	100			1.76991	0.93	Periplasmic
01763	fosA	Glutathione transferase fosA	No	No	100	0	No	1.76991	0.93	Cytoplasmic
05350	-	LysR family transcriptional regulator	No	No	100			1.76991	0.93	Cytoplasmic
03495	-	Histone deacetylase superfamily protein	No	No	100			1.76991	0.93	Cytoplasmic
03481	-	Xylose isomerase-like, TIM barrel domain-containing protein	No	No	100			1.76991	0.93	Cytoplasmic
02861	lsrR	Transcriptional regulator lsrR	No	No	100			1.76991	0.93	Unknown
02762	-	putative aminotransferase	No	No	100		No	1.76991	0.93	Cytoplasmic
04613	mhpR	Mhp operon transcriptional activator	No	No	100			1.76991	0.93	Cytoplasmic
04721	nrtA	Nitrate transport protein nrtA	No	No	100			1.76991	0.93	Cytoplasmic Membrane
05039	pcaR	Pca regulon regulatory protein	No	No	100			1.76991	0.93	Cytoplasmic
00095	phnS	putative 2-aminoethylphosphonate-binding periplasmic protein	No	No	100			1.76991	0.93	Unknown
05483	-	urate catabolism protein	No	No	100			1.76991	0.93	Cytoplasmic
00594	-	Rhamnose ABC transporter, periplasmic rhamnose-binding protein	No	No	100			1.76991	0.93	Periplasmic
04682	-	hypothetical protein	No	No	100			1.76991	0.93	Unknown
32162	pobA	p-hydroxybenzoate hydroxylase	No	No	97.4359	0.00705	No	1.32743	0.93	Unknown
31580	merA	Mercuric reductase	No	No	5.12821		Yes	3.09735	0.93	Cytoplasmic
00721	argD	Acetylornithine/succinyldiaminopimelate aminotransferase bifunctional protein	No	No	100	0.07708	Yes	28.7611	0.93	Cytoplasmic
04700	tdk	Thymidine kinase	No	No	100	0.00317	Yes	26.9912	0.92	Cytoplasmic
05104	-	ABC transport system periplasmic binding component-related protein	No	No	92.3077			0	0.92	Cytoplasmic Membrane
02456	-	Type 1 fimbrial protein subunit	No	No	92.3077			0	0.92	Extracellular
05655	pulS	Pullulanase secretion protein pulS	No	No	92.3077			0	0.92	Outer Membrane
00567	-	Metallo-dependent phosphatase	No	No	97.4359			1.32743	0.92	Periplasmic
02559	-	Cellobiose permease IIC component	No	No	97.4359			1.32743	0.92	Cytoplasmic Membrane
05126	-	Beta-lactamase domain-containing protein	No	No	97.4359			1.32743	0.92	Unknown
05442	-	putative HTH-type transcriptional regulator	No	No	97.4359			1.32743	0.92	Cytoplasmic Membrane
04367	-	TetR-like transcription regulator	No	No	97.4359			1.32743	0.92	Unknown
05454	dsdC	HTH-type transcriptional regulator dsdC	No	No	97.4359			1.32743	0.92	Cytoplasmic
05510	-	regulation of transcription, DNA-dependent sugar isomerase domain-containing protein	No	No	97.4359			1.32743	0.92	Cytoplasmic
05230	hpxR	HpxR	No	No	97.4359			1.32743	0.92	Cytoplasmic
03426	ivy	Inhibitor of vertebrate lysozyme	No	No	97.4359			1.32743	0.92	Periplasmic
05523	-	putative transmembrane transporter protein	No	No	97.4359			1.32743	0.92	Cytoplasmic Membrane
32240	-	putative HTH transcriptional regulator	No	No	97.4359			1.32743	0.92	Cytoplasmic
00968	-	putative HTH-type transcriptional regulator	No	No	97.4359			1.32743	0.92	Cytoplasmic
04360	-	putative HTH-type transcriptional regulator	No	No	97.4359			1.32743	0.92	Cytoplasmic
02447	-	Isopenicillin N synthase domain-containing protein	No	No	94.8718	0	No	0.884956	0.91	Cytoplasmic
02261	-	Putative ABC transporter substrate-binding protein	No	No	94.8718			0.884956	0.91	Unknown
31629	-	Extracellular solute-binding protein	No	No	94.8718			0.884956	0.91	Periplasmic
05529	-	N-Acetyltransferase domain-containing protein	No	No	94.8718			0.884956	0.91	Unknown
02444	-	LysR family transcriptional regulator	No	No	94.8718			0.884956	0.91	Cytoplasmic
04494	-	putative acyltransferase	No	No	100			2.21239	0.91	Cytoplasmic
04497	fliY	Cystine-binding periplasmic protein	No	No	100			2.21239	0.91	Periplasmic
01320	ioH	Protein iolH	No	No	100			2.21239	0.91	Cytoplasmic
04668	-	LysR family transcriptional regulator	No	No	100			2.21239	0.91	Cytoplasmic
02865	-	B3/B4 domain-containing protein	No	No	100			2.21239	0.91	Unknown
02060	ulaC	putative ascorbate-specific phosphotransferase enzyme IIA component ulaC	No	No	100			2.21239	0.91	Cytoplasmic
02219	mdtN	Multidrug resistance protein mdtN	No	No	100			2.21239	0.91	Cytoplasmic Membrane
02522	-	hypothetical protein	No	No	100			2.21239	0.91	Unknown
02211	-	hypothetical protein	No	No	100			2.21239	0.91	Unknown
04764	-	hypothetical protein	No	No	100			2.21239	0.91	Cytoplasmic Membrane
31583	-	putative ABC transporter	No	No	100			2.21239	0.91	Cytoplasmic Membrane
02128	-	hypothetical protein	No	No	100			2.21239	0.91	Unknown
03221	-	putative MFS general substrate transporter	No	No	100			2.21239	0.91	Cytoplasmic Membrane
02229	fimI	Fimbrin-like protein fimI	No	No	100			2.21239	0.91	Extracellular
04707	-	putative HTH-type transcriptional regulator	No	No	100			2.21239	0.91	Cytoplasmic
01969	ltrA	putative HTH-type transcriptional regulator ltrA	No	No	100			2.21239	0.91	Cytoplasmic
02217	mdtP	Multidrug resistance outer membrane protein mdtP	No	No	100			2.21239	0.91	Outer Membrane
03488	-	putative oxidoreductase protein	No	No	100			2.21239	0.91	Cytoplasmic
04621	-	putative regulatory protein TetR	No	No	100			2.21239	0.91	Cytoplasmic
03895	-	putative transporter protein	No	No	100			2.21239	0.91	Cytoplasmic Membrane
03697	-	putative oxidoreductase	No	No	100			2.21239	0.91	Unknown
02252	-	Oligogalacturonate lyase	No	No	92.3077		No	0.442478	0.91	Unknown
00044	-	GCN5-like N-acetyltransferase	No	No	92.3077			0.442478	0.91	Cytoplasmic
00443	rbsB	D-ribose-binding periplasmic protein	No	No	97.4359			1.76991	0.9	Periplasmic
03636	-	hypothetical protein	No	No	97.4359			1.76991	0.9	Cytoplasmic
01220	-	Major facilitator family transporter	No	No	97.4359			1.76991	0.9	Cytoplasmic Membrane
01273	-	WD40/YVTN repeat-like domain-containing protein	No	No	97.4359			1.76991	0.9	Periplasmic
04339	-	DotU family type VI secretion system protein	No	No	97.4359			1.76991	0.9	Cytoplasmic
05213	-	putative oxidoreductase, Fe-S subunit	No	No	97.4359			1.76991	0.9	Cytoplasmic Membrane
05107	-	LysR family transcriptional regulator	No	No	97.4359			1.76991	0.9	Cytoplasmic
04062	-	hypothetical protein	No	No	97.4359			1.76991	0.9	Unknown
00097	phnU	Putative 2-aminoethylphosphonate transport system permease protein phnU	No	No	97.4359			1.76991	0.9	Cytoplasmic Membrane
04097	-	putative HTH-type transcriptional regulator	No	No	97.4359			1.76991	0.9	Cytoplasmic
04073	-	hypothetical protein	No	No	97.4359			1.76991	0.9	Cytoplasmic
03337	-	hypothetical protein	No	Yes	100			15.0442	0.9	Cytoplasmic
03062	-	putative metal-dependent phosphohydrolase	No	No	89.7436			0	0.9	Cytoplasmic
05105	-	putative aminohydrolase	No	No	89.7436			0	0.9	Cytoplasmic
02442	oqxR	Transcription regulator OqxR	No	No	89.7436			0	0.9	Unknown
05267	-	hypothetical protein	No	No	94.8718			1.32743	0.9	Cytoplasmic
04756	-	hypothetical protein	No	No	94.8718			1.32743	0.9	Unknown
05441	-	NAD(P)-binding domain-containing protein	No	No	94.8718			1.32743	0.9	Unknown
02450	-	Class II aldolase/adducin domain-containing protein	No	No	94.8718			1.32743	0.9	Cytoplasmic
05531	-	LacI family transcriptional regulator	No	No	94.8718			1.32743	0.9	Cytoplasmic
04490	-	luciferase-like monooxygenase	No	No	100			2.65487	0.89	Cytoplasmic
03708	-	GCN5-related N-acetyltransferase	No	No	100			2.65487	0.89	Unknown
04489	-	hypothetical protein	No	No	100			2.65487	0.89	Unknown
00193	-	putative glycosyltransferase in waa region	No	No	100			2.65487	0.89	Cytoplasmic
02115	-	branched-chain amino-acid ABC transport system periplasmic binding protein	No	No	100			2.65487	0.89	Periplasmic
02785	-	AraC family transcriptional regulator	No	No	100			2.65487	0.89	Cytoplasmic
04753	-	putative tautomerase	No	No	100			2.65487	0.89	Cytoplasmic
05481	-	Transcriptional regulator, GntR family	No	No	100			2.65487	0.89	Cytoplasmic
31999	-	putative HTH-type transcription regulator	No	No	100			2.65487	0.89	Cytoplasmic Membrane
00125	-	TetR-like transcription regulator	No	No	100			2.65487	0.89	Cytoplasmic Membrane
05383	cedA	Cell division activator cedA	No	No	100			2.65487	0.89	Unknown
03742	cynR	HTH-type transcriptional regulator cynR	No	No	100			2.65487	0.89	Cytoplasmic
03509	-	putative periplasmic binding protein	No	No	100			2.65487	0.89	Unknown
02226	fimF	Protein fimF	No	No	100			2.65487	0.89	Extracellular
02225	fimG	Protein fimG	No	No	100			2.65487	0.89	Extracellular
02224	fimH	Protein fimH	No	No	100			2.65487	0.89	Unknown
04498	-	putative GST-like protein	No	No	100			2.65487	0.89	Cytoplasmic
03432	-	putative extracellular solute-binding protein, family 5	No	No	100			2.65487	0.89	Periplasmic
01177	mdcD	Malonate decarboxylase subunit beta	No	No	100			2.65487	0.89	Cytoplasmic
02600	-	putative ABC transporter metal-binding lipoprotein	No	No	100			2.65487	0.89	Unknown
01275	relB	Antitoxin RelB	No	No	100			2.65487	0.89	Cytoplasmic
03917	rutC	protein rutC	No	No	100			2.65487	0.89	Cytoplasmic
[truncated: 1,910 more rows]
